# Supplementary material for: Genome-wide microarray analysis of Atlantic cod (Gadus morhua) oocyte and embryo
Source: BMC Genomics. 2014 Jul 14;15(1):594. doi: 10.1186/1471-2164-15-594 (PMC4124161; doi:10.1186/1471-2164-15-594)
Supplement: Supplementary file 1 — Additional file 1: Data are log2-Expression Ratio to reference. Column S - groups (prezygotic and zygotic), column T - subgroups defined by the temporal profiles. (XLSX 985 KB) [file 12864_2014_6320_MOESM1_ESM.xlsx]

## Sheet: Data
Data are log2-Expression Ratio to reference. Column S - groups (prezygotic and zygotic), column T - subgroups defined by the temporal profiles
Microarray feature	Ensembl/Unigene	Symbol	OrthoDB	Name	UFO1	UFO2	UFO3	2 hpf 1	2 hpf 2	2 hpf 3	MBT 1	MBT 2	MBT 3	12 somite 1	12 somite 2	52 somite 1	52 somite 2	Group	Subgroup	UFO	2 hpf	MBT	SGM
Gmr#GmA0000010008_4	ENSGMOG00000010008		EOG71C89J	Collagen alpha-1XIII chain [Salmo salar]	9.70391	6.65163	7.14147	6.48848	6.65781	4.46959	5.67599	6.03494	5.82042	3.0445	2.83999	2.43709	2.95198	Prezygotic	stable	7.83234	5.87196	5.84378	2.81839
Gmr#GmA0000014250	ENSGMOG00000014250		EOG79PCCV	otolin-1 [Oncorhynchus keta]	8.50836	6.20339	6.64403	4.90675	5.35234	1.44893	5.13071	4.97803	5.28158	2.17966	2.15748	1.26858	1.74252	Prezygotic	stable	7.11859	3.90267	5.13011	1.83706
Gmr#GmA0000009391	ENSGMOG00000009391		EOG7MKPVK	myosin heavy chain [Oncorhynchus keta]	8.59323	6.04606	6.41222	5.25592	5.49618	2.67786	4.00896	4.05647	4.49504	1.28838	0.119439	0.0582993	0.696195	Prezygotic	stable	7.01717	4.47665	4.18682	0.540578
Gmr#S41436926	S41436926			Unknown	8.44447	5.81054	5.89757	4.58146	4.1234	2.86981	4.7809	4.26411	4.24695	1.16375	1.09199	0.796324	0.382316	Prezygotic	stable	6.71753	3.85822	4.43065	0.858595
Gmr#GmE091117i04339				60S ribosomal protein L8 [Salmo salar]	8.35828	5.36014	6.41723	5.54586	4.89531	0.452929	4.50089	4.19901	4.06201	0.875912	0.220469	0.454389	0.581157	Prezygotic	stable	6.71188	3.63137	4.25397	0.532982
Gmr#Singlet22217				hypothetical protein partial [Danio rerio]	7.91693	5.27942	6.12356	5.19132	4.91359	3.36386	4.14096	4.32459	4.37626	1.06837	1.03685	0.725632	1.55939	Prezygotic	stable	6.43997	4.48959	4.2806	1.09756
Gmr#S41419138	S41419138			Unknown	7.83956	5.29358	5.85647	4.90407	5.20594	2.33334	4.21561	3.46616	3.8567	1.46951	0.626872	0.384121	0.881803	Prezygotic	stable	6.32987	4.14778	3.84616	0.840577
Gmr#GmA0000005511	ENSGMOG00000005511		EOG7576MV	Four and a half LIM domains protein 2 [Salmo salar]	7.32708	5.34556	6.26103	4.77655	5.09081	1.20652	5.10022	5.16164	5.61669	2.78788	3.51723	2.62547	2.48788	Prezygotic	stable	6.31122	3.69129	5.29285	2.85461
Gmr#F20B2PE01AOE0T				Retrovirus-related Pol polyprotein from transposon 17.6 [Salmo salar]	8.02698	5.17431	5.551	4.73286	5.27709	3.0353	4.82746	4.64368	4.59419	3.13942	2.41767	1.91241	1.3168	Prezygotic	stable	6.25076	4.34842	4.68844	2.19658
Gmr#GmA0000000022	ENSGMOG00000000022		EOG7X98WZ	tryptophan hydroxylase 1 [Homo sapiens]	7.62966	5.45204	5.48515	4.7154	5.2552	0.618344	4.62447	4.88258	4.28248	0.912571	0.387191	0.254756	0.644804	Prezygotic	stable	6.18895	3.52965	4.59651	0.54983
Gmr#F20B2PE02I550O				U2 small nuclear ribonucleoprotein B [Salmo salar]	7.71825	4.64729	5.94948	4.41247	3.95823	2.52234	2.87165	2.95359	3.60711	0.462433		0.576899	0.713585	Prezygotic	stable	6.10501	3.63101	3.14412	0.584306
Gmr#GmA0000010902	ENSGMOG00000010902			Proteinase-activated receptor 2 [Salmo salar]	7.6956	4.94335	5.64139	5.07733	5.46088	2.25425	3.87222	3.93295	4.09541	1.59343	1.50447	0.847851	1.2787	Prezygotic	stable	6.09345	4.26415	3.96686	1.30611
Gmr#S55462365	S55462365			Unknown	7.27138	5.26674	5.70502	4.6813	4.80982	4.6179	4.8912	4.49835	4.83343	2.6309	2.95329	2.07543	2.31603	Prezygotic	stable	6.08105	4.70301	4.74099	2.49391
Gmr#S55479469	S55479469			Unknown	7.4362	5.24082	5.55468	4.87039	4.65359	1.75686	3.53996	2.68305	4.15633	0.725557		0.0418278	1.4578	Prezygotic	stable	6.07723	3.76028	3.45978	0.741728
Gmr#GmA0000001302	ENSGMOG00000001302		EOG7ZGQS8	Monocarboxylate transporter 9 [Salmo salar]	7.75478	4.94544	5.52587	4.81272	5.02751	3.62885	4.61357	4.47242	4.34435	2.94307	2.32292	1.80864	1.60685	Prezygotic	stable	6.07536	4.48969	4.47678	2.17037
Gmr#S41352248	S41352248			Unknown	7.46895	5.19823	5.55176	4.8497	4.12262	1.92847	3.56636	3.97981	3.9335	0.630959	0.745519	0.131637	0.996927	Prezygotic	stable	6.07298	3.6336	3.82656	0.62626
Gmr#GmA0000011634	ENSGMOG00000011634		EOG7GQRK9	hypothetical protein LOC388115 [Homo sapiens]	7.48219	4.96601	5.70719	4.78312	4.96578	4.41971	4.78675	4.7285	4.90384	3.1403	2.63569	2.12082	1.88723	Prezygotic	stable	6.0518	4.72287	4.80636	2.44601
Gmr#S55460311	S55460311			Unknown	7.27	5.3491	5.35941	4.66853	4.76557	2.37245	4.46751	4.23614	4.28346	0.745404	1.1471	1.0359	1.59571	Prezygotic	stable	5.99284	3.93552	4.32904	1.13103
Gmr#GmA0000012508	ENSGMOG00000012508		EOG7CNS55	one cut domain family member 2 [Homo sapiens]	7.6739	4.80909	5.46133	4.7579	4.8688	1.98705	3.42134	3.81254	3.75986	0.916246	0.0448714	0.250751	0.967528	Prezygotic	stable	5.98144	3.87125	3.66458	0.544849
Gmr#GmA0000001918	ENSGMOG00000001918			Neural cell adhesion molecule L1-like protein precursor [Salmo salar]	7.26336	5.27128	5.08149	3.77252	4.63727	2.06123	4.55712	4.23241	4.43139	2.73414		0.497536	0.162883	Prezygotic	stable	5.87204	3.49034	4.40697	1.13152
Gmr#S41356952	S41356952			Unknown	7.05136	5.05418	5.48383	4.3887	4.71704	3.8739	4.80315	4.49451	4.65226	2.59306	2.80569	2.12288	2.19545	Prezygotic	stable	5.86312	4.32655	4.64997	2.42927
Gmr#GmA0000004383	ENSGMOG00000004383		EOG78WDF7	NACHT and WD repeat domain containing 1 [Homo sapiens]	6.97099	4.78536	5.67372	4.76142	4.35145	2.39184	3.68862	4.09411	4.16679	0.931424	0.346396	0.221073	0.892654	Prezygotic	stable	5.81002	3.8349	3.98317	0.597887
Gmr#Contig10297				hypothetical protein [Homo sapiens]	6.90105	4.91289	5.55249	4.05865	4.79348	3.71392	4.26602	3.95999	4.2581	1.77745	2.86358	0.389949	1.30682	Prezygotic	stable	5.78881	4.18868	4.16137	1.58445
Gmr#F20B2PE02I53WN				Acetyl-CoA acetyltransferase mitochondrial precursor [Salmo salar]	6.71722	5.01691	5.42539	3.88012	4.40238	3.26438	4.64444	4.23703	4.43232	2.68709	2.78729	1.86381	1.90662	Prezygotic	stable	5.71984	3.84896	4.43793	2.3112
Gmr#GmA0000015438	ENSGMOG00000015438		EOG73N8RV	Alpha-actinin-1 [Salmo salar]	6.63162	4.98663	5.45757	4.01817	4.20184	2.80238	4.65931	4.49963	4.37458	2.25709	3.02194	1.69928	2.10685	Prezygotic	stable	5.69194	3.67413	4.51117	2.27129
Gmr#GmA0000019835	ENSGMOG00000019835		EOG7322BS	frizzled 8 [Homo sapiens]	7.31076	4.52529	5.14275	3.92605	1.61161	1.05771	1.8491	3.09339	3.17014	2.49991	1.54401	0.84732	1.46671	Prezygotic	stable	5.6596	2.19846	2.70421	1.58949
Gmr#S55474377	S55474377			Unknown	6.49212	4.85467	5.39924	4.20722	4.88602	4.78591	4.9351	4.38337	4.91684	2.70097	2.80665	1.80224	1.92929	Prezygotic	stable	5.58201	4.62638	4.7451	2.30979
Gmr#F20B2PE01AS3ZV				Ribonucleoside-diphosphate reductase subunit M2 [Salmo salar]	6.62094	4.63456	5.35968	3.79064	3.44415	2.3926	3.37463	3.13428	3.57177	1.97754	2.0853	1.32623	1.22133	Prezygotic	stable	5.53839	3.20913	3.36023	1.6526
Gmr#S43499482	S43499482			Unknown	5.75632	5.36068	4.80341	5.03594	5.16988	1.37842	4.73189	4.55055	4.4602	1.24211	1.35383	0.355285	1.40852	Prezygotic	stable	5.3068	3.86141	4.58088	1.08994
Gmr#S41394550	S41394550			Unknown	6.19623	4.64439	5.0435	4.16937	4.34832	4.60243	4.37942	4.1391	4.3396	2.04753	2.23409	1.43922	1.75553	Prezygotic	stable	5.29471	4.37337	4.28604	1.86909
Gmr#GmA0000010361	ENSGMOG00000010361		EOG7XD562	Epithelial membrane protein 2 [Oncorhynchus mykiss]	6.76842	4.06057	4.93201	4.91009	3.7944	-0.132695	3.10082	2.71668	3.0845	0.569354	0.0902659	4.45984	4.52179	Prezygotic	stable	5.25367	2.85726	2.96733	2.41031
Gmr#GmA0000001121_1	ENSGMOG00000001121			Probable palmitoyltransferase ZDHHC4 [Salmo salar]	6.94509	4.06303	4.59855	3.62606	4.39659	2.92961	3.95095	3.42398	3.88323	2.58949	1.9206	0.864787	0.665976	Prezygotic	stable	5.20222	3.65075	3.75272	1.51021
Gmr#S41645406	S41645406			Unknown	6.73827	4.04953	4.71378	3.86912	4.09552	2.01691	3.81335	3.73891	3.83043	1.67062	1.40114	1.32852	1.20102	Prezygotic	stable	5.16719	3.32718	3.79423	1.40033
Gmr#GmA0000001121	ENSGMOG00000001121			Probable palmitoyltransferase ZDHHC4 [Salmo salar]	6.40982	4.05704	4.95022	3.98361	4.2402	2.78974	4.21326	3.84281	4.00056	2.28198	2.13399	1.37551	1.4494	Prezygotic	stable	5.13903	3.67118	4.01888	1.81022
Gmr#GmA0000016576_2	ENSGMOG00000016576		EOG7GXH19	ER degradation-enhancing alpha-mannosidase-like 1 [Salmo salar]	6.08715	4.19155	4.95237	4.69003	3.65744	1.05771	4.03597	3.90629	4.0482	0.688588	1.20553	0.970434	2.11324	Prezygotic	stable	5.07702	3.13506	3.99682	1.24445
Gmr#GmA0000016020	ENSGMOG00000016020		EOG7J12NG	Neuropilin-2 [Salmo salar]	6.01431	4.46955	4.73808	3.38984	4.21166	0.162086	4.06086	3.68946	3.756	2.05939	1.89538	0.772673	1.07537	Prezygotic	stable	5.07398	2.58786	3.83544	1.4507
Gmr#F20B2PE01ANY38				paternally expressed 10 isoform RF1/2 [Homo sapiens]	6.28516	4.1071	4.76617	3.81245	3.8872	3.09053	3.97579	3.86063	3.98889	1.9124	1.62102	1.19694	1.44909	Prezygotic	stable	5.05281	3.59673	3.94177	1.54486
Gmr#GmA0000000975_1	ENSGMOG00000000975			Twinfilin-1 [Salmo salar]	5.41358	4.55128	5.15499	3.7118	4.10676	1.33543	4.20004	4.15051	4.36538	2.23847	2.62344	1.53834	1.69813	Prezygotic	stable	5.03995	3.05133	4.23864	2.02459
Gmr#GmA0000000812	ENSGMOG00000000812		EOG7GMW98	Contactin-1a precursor [Salmo salar]	6.18819	4.152	4.7531	3.33334	3.58058	3.0134	3.60215	3.22615	3.33546	1.57681	1.71394	0.526234	0.989504	Prezygotic	stable	5.0311	3.30911	3.38792	1.20162
Gmr#F20B2PE02GBC1K				FK506 binding protein 5 [Homo sapiens]	6.41402	4.19782	4.46689	3.87723	4.45936	4.32189	4.11507	3.65021	4.19436	2.26941	1.74903	1.34722	0.990588	Prezygotic	stable	5.02624	4.21949	3.98655	1.58906
Gmr#S55476737	S55476737		EOG7MSFDV	Brain protein I3 [Salmo salar]	6.28542	4.05383	4.57968	3.43167	4.05286	0.738951	3.53942	3.31064	3.63196	2.1214	0.754714	0.0579193	-0.0204901	Prezygotic	stable	4.97298	2.74116	3.49401	0.728386
Gmr#F20B2PE02HQ5OC				Oocyte zinc finger protein XlCOF20 [Salmo salar]	4.42348	5.37867	5.08951	4.43755	3.96587	4.29168	4.37784	4.35075	4.18871	1.03829	1.76842	1.07875	1.1801	Prezygotic	stable	4.96389	4.2317	4.30577	1.26639
Gmr#GmA0000002488	ENSGMOG00000002488		EOG754BD9	H2.0-like homeobox protein [Salmo salar]	6.38913	4.0004	4.45917	3.28708	4.12982	2.03658	3.92936	3.5708	3.67316	3.81993	3.76279	3.13443	3.11467	Prezygotic	stable	4.94957	3.15116	3.72444	3.45796
Gmr#S41453458	S41453458			Unknown	5.89767	4.0246	4.8609	3.92211	4.03191	2.06306	4.10203	3.99066	4.07135	2.15597	1.79654	1.51282	1.72103	Prezygotic	stable	4.92772	3.33903	4.05468	1.79659
Gmr#F20B2PE02JM528				hypothetical protein [Danio rerio]	6.80356	3.9344	4.04009	4.51996	2.591	0.961632	3.8106	2.69311	3.11138	0.441783		0.411446	0.661142	Prezygotic	stable	4.92602	2.69086	3.20503	0.50479
Gmr#F20B2PE01A8RPG				ring finger and WD repeat domain 2 isoform d24 [Homo sapiens]	5.51132	4.38975	4.85101	3.38275	3.47061	1.18429	4.08046	3.88218	4.05274	1.74393	2.45212	1.17259	1.33455	Prezygotic	stable	4.91736	2.67922	4.00513	1.6758
Gmr#GmA0000016576_1	ENSGMOG00000016576		EOG7GXH19	ER degradation-enhancing alpha-mannosidase-like 1 [Salmo salar]	5.9809	3.9921	4.75525	3.93871	4.16642	0.263353	3.76271	3.76305	3.69279	1.11453	0.899981	0.433655	1.77907	Prezygotic	stable	4.90942	2.78949	3.73952	1.05681
Gmr#GmA0000016576_3	ENSGMOG00000016576		EOG7GXH19	ER degradation-enhancing alpha-mannosidase-like 1 [Salmo salar]	5.72196	4.16348	4.80235	4.06507	3.55797	0.844943	3.91822	3.86054	3.92659	0.644115	1.33078	1.23492	2.19223	Prezygotic	stable	4.89593	2.82266	3.90178	1.35051
Gmr#GmA0000013581	ENSGMOG00000013581		EOG7HB026	Retinal rod rhodopsin-sensitive cGMP 35-cyclic phosphodiesterase subunit gamma [Salmo salar]	5.82153	4.03911	4.81491	3.21051	3.30015	2.7098	3.62471	3.25488	3.62739	1.87493	2.21219	1.13287	1.19979	Prezygotic	stable	4.89185	3.07349	3.50233	1.60495
Gmr#S41431333	S41431333			Unknown	5.24678	4.94343	4.44681	5.08241	3.97216	0.994993	4.64016	4.64767	4.5435	0.593377	1.0603	0.811717	1.85192	Prezygotic	stable	4.87901	3.34985	4.61044	1.07933
Gmr#F20B2PE01D0S5C				similar to zinc finger protein [Danio rerio]	6.51872	3.57385	4.44928	3.32511	4.04644	2.49389	3.66305	3.13085	3.47278	1.96069	1.55347	0.597789	0.86598	Prezygotic	stable	4.84728	3.28848	3.42223	1.24448
Gmr#GmA0000008112	ENSGMOG00000008112			pleckstrin homology domain containing family A member 5 [Homo sapiens]	6.7282	3.6574	4.11733	3.83019	3.90197	2.10548	2.69029	3.0992	2.69636	0.62623	0.735639	0.677281	0.352764	Prezygotic	stable	4.83431	3.27921	2.82862	0.597979
Gmr#S41436226	S41436226			Unknown	5.95695	3.81599	4.68626	4.17515	4.09614	0.357207	3.55801	2.85557	3.59447	1.59959	0.493563	0.849787	0.612459	Prezygotic	stable	4.81973	2.87617	3.33602	0.88885
Gmr#GmA0000010601	ENSGMOG00000010601		EOG7XWHB3	lethal giant larvae homolog 1 [Homo sapiens]	6.41012	3.60831	4.36787	3.09352	3.95832	4.35074	4.36352	3.61044	4.54106	1.94047	1.5342	1.50577	0.744935	Prezygotic	stable	4.79543	3.80086	4.17167	1.43134
Gmr#GmA0000014612	ENSGMOG00000014612		EOG72NKCK	sickle tail isoform 1 [Homo sapiens]	6.01299	4.07356	4.29565	2.97594	3.42915	1.84434	3.44036	3.18347	3.50428	1.82514	1.8835	1.1527	1.38219	Prezygotic	stable	4.79407	2.74981	3.37604	1.56088
Gmr#F20B2PE01CMDG8				similar to ReO_6 [Danio rerio]	5.57363	4.18952	4.45566	3.59277	3.75347	3.27002	3.99143	3.58104	3.95883	1.8624	2.05591	1.32546	1.59526	Prezygotic	stable	4.7396	3.53875	3.84377	1.70976
Gmr#GmA0000011931	ENSGMOG00000011931		EOG7SFBN5	Collectrin precursor [Salmo salar]	5.45795	4.15002	4.58049	3.17808	4.12828	-0.0144161	4.64762	3.85893	4.31098	2.31886	2.33602	0.834231		Prezygotic	stable	4.72949	2.43065	4.27251	1.8297
Gmr#GmA0000017728	ENSGMOG00000017728		EOG7B8KSR	epidermal growth factor receptor pathway substrate 8-like protein 2 [Homo sapiens]	6.14741	3.52884	4.43944	3.45587	3.56756	0.192939	3.20363	3.2757	3.04082	0.855533	0.886239	0.791419	1.13774	Prezygotic	stable	4.70523	2.40546	3.17338	0.917733
Gmr#S44200238	S44200238			Unknown	6.16317	3.70044	4.21267	3.35712	3.71421	2.05481	3.35455	3.13256	3.17895	1.39444	1.43583	1.32158	1.27409	Prezygotic	stable	4.69209	3.04205	3.22202	1.35648
Gmr#GmA0000010342	ENSGMOG00000010342		EOG7NCNS3	hypothetical protein LOC286077 [Homo sapiens]	6.29376	3.2294	4.44019	3.7118	3.75887	0.105623	3.42559	2.65086	3.2077	3.68402	3.80148	2.12402	2.4121	Prezygotic	stable	4.65445	2.52543	3.09472	3.00541
Gmr#GmA0000011705	ENSGMOG00000011705		EOG7FJ9PM	hypothetical protein [Salmo salar]	5.33165	4.62328	3.99766	2.82583	3.40376	2.14923	3.23407	3.20551	3.19802	2.46412	2.1287	2.59324	3.02707	Prezygotic	stable	4.65086	2.79294	3.21253	2.55328
Gmr#GmA0000012321	ENSGMOG00000012321		EOG7TTHXV	family with sequence similarity 38 member A [Homo sapiens]	6.09284	3.47015	4.16853	3.06873	3.53762	2.61644	3.26487	3.31034	3.23506	2.23508	1.58584	1.21637	1.36236	Prezygotic	stable	4.57717	3.07426	3.27009	1.59991
Gmr#F20B2PE01EARVZ				Ependymin precursor [Salmo salar]	5.23684	4.08378	4.34403	3.21926	3.86114	1.14331	3.67052	3.56987	3.76454	2.30624	2.09155	1.43061	1.76418	Prezygotic	stable	4.55488	2.74124	3.66831	1.89814
Gmr#GmA0000001483	ENSGMOG00000001483		EOG7TF20D	ankyrin repeat and SOCS box-containing protein 16 [Homo sapiens]	6.29923	3.46308	3.88722	3.15936	3.50456	1.83587	3.49272	1.7944	2.76909	1.60314	0.516066	0.743781	0.472745	Prezygotic	stable	4.54984	2.83326	2.6854	0.833933
Gmr#GmA0000017218	ENSGMOG00000017218		EOG7322CP	Lipid phosphate phosphohydrolase 1 [Salmo salar]	5.68812	3.69944	4.18995	3.43324	3.23438	0.210236	3.23281	3.09836	2.96603	0.872857	1.11373	0.874723	1.33367	Prezygotic	stable	4.52584	2.29262	3.09907	1.04875
Gmr#GmA0000010409	ENSGMOG00000010409		EOG7PCC57	Notchless protein homolog 1 [Salmo salar]	6.16557	3.27111	4.10356	3.02823	3.79222	2.41222	3.53492	3.33338	3.30918	2.13455	1.74497	0.909821	0.670922	Prezygotic	stable	4.51341	3.07756	3.39249	1.36507
Gmr#GmA0000014806	ENSGMOG00000014806		EOG712NM7	Ras association domain-containing protein 1 [Salmo salar]	5.42759	3.66926	4.33516	3.59669	2.94868	2.31076	3.3822	2.18703	3.39227	1.5069	1.54211	0.751131	0.72846	Prezygotic	stable	4.47734	2.95204	2.98717	1.13215
Gmr#GmA0000013041_1	ENSGMOG00000013041		EOG7D284Q	GSG1-like isoform 1 [Homo sapiens]	5.09962	3.90564	4.41752	1.71347	3.53362	0.210236	3.48451	2.33615	2.97646	-0.0336603	0.548643	1.08337	0.657043	Prezygotic	stable	4.47426	1.81911	2.93237	0.563849
Gmr#GmA0000015524	ENSGMOG00000015524		EOG712NJT	spectrin repeat containing nuclear envelope 2 isoform 1 [Homo sapiens]	5.44295	4.10075	3.86544	3.65482	3.77238	2.2422	3.67988	3.73926	3.51287	1.53448	1.47763	0.970578	1.32642	Prezygotic	stable	4.46971	3.22313	3.644	1.32728
Gmr#GmA0000016833	ENSGMOG00000016833		EOG7TB5RW	Short-chain dehydrogenase/reductase 3 [Salmo salar]	5.59161	3.65636	4.14139	2.99247	3.27665	2.60855	3.25651	3.16612	3.19327	1.14123	0.972279	0.511804	0.327749	Prezygotic	stable	4.46312	2.95922	3.2053	0.738266
Gmr#GmA0000006667_1	ENSGMOG00000006667		EOG7XSN54	SLAM family member 7 precursor [Salmo salar]	5.50786	3.57178	4.28698	3.50311	3.62164	1.69954	3.11303	3.1151	3.134	2.15594	1.7685	1.30055	1.29706	Prezygotic	stable	4.45554	2.94143	3.12071	1.63051
Gmr#GmA0000013406	ENSGMOG00000013406		EOG7WHB1G	TOX high mobility group box family member 2 [Salmo salar]	5.43404	3.23171	4.69045	2.79598	2.72569	1.57672	3.67131	3.4634	3.54868	1.56262	2.31934	1.68882	1.42387	Prezygotic	stable	4.45207	2.36613	3.56113	1.74866
Gmr#GmA0000013016	ENSGMOG00000013016		EOG7WHB0Q	Cytochrome P450 3A27 [Salmo salar]	5.80787	3.58057	3.96182	3.21062	3.62503	1.68503	3.26253	2.91362	3.021	2.07755	2.08216	0.796696	1.05423	Prezygotic	stable	4.45009	2.84023	3.06572	1.50266
Gmr#GmA0000014817	ENSGMOG00000014817		EOG74BCHG	transmembrane protein 88 [Homo sapiens]	5.88403	3.1487	4.31528	3.28683	3.74313	0.0300848	2.71325	2.54117	2.22316	1.00198	-0.0785642	0.601152	1.35917	Prezygotic	stable	4.44934	2.35335	2.49253	0.720934
Gmr#S41434267	S41434267			Unknown	4.93908	4.11132	4.28479	3.23272	4.01607	0.719839	3.92184	3.97846	3.45664	1.65225	1.5424	0.261777	0.869995	Prezygotic	stable	4.44506	2.65621	3.78565	1.08161
Gmr#GmA0000009513	ENSGMOG00000009513			Transcription factor AP-2 alpha [Salmo salar]	5.21628	4.28007	3.77003	3.50713	3.99684	2.44089	3.24537	3.54085	2.91604	1.1409	0.968786	1.16893	0.372029	Prezygotic	stable	4.42213	3.31495	3.23409	0.912661
Gmr#GmA0000011976	ENSGMOG00000011976		EOG7W3V27	elongin A [Homo sapiens]	4.69569	4.49195	4.01579	3.52596	4.00473	2.57109	4.02052	4.09285	3.82343	1.47361	1.22816	0.501649	0.601993	Prezygotic	stable	4.40114	3.36726	3.97893	0.951353
Gmr#S55472325	S55472325			Unknown	4.99986	4.23979	3.93702	3.93459	4.0019	2.15095	3.58265	3.72108	3.61224	1.46502	1.26894	1.59552	1.86943	Prezygotic	stable	4.39222	3.36248	3.63866	1.54973
Gmr#GmA0000010947	ENSGMOG00000010947		EOG744N18	ephrin A3 [Homo sapiens]	5.57515	3.57868	3.96984	2.9712	2.95997	2.19056	3.15582	2.97125	3.01064	1.43555	1.65001	0.801198	0.858711	Prezygotic	stable	4.37456	2.70724	3.0459	1.18637
Gmr#GmA0000007024	ENSGMOG00000007024		EOG7RFN7N	Claudin-14 [Salmo salar]	4.89114	4.08663	4.01262	4.07384	3.83228	1.82236	3.50381	3.32971	3.34391	1.34672	0.594642	0.330973	1.09562	Prezygotic	stable	4.33013	3.24283	3.39248	0.841989
Gmr#GmA0000003146	ENSGMOG00000003146		EOG78PNZB	RW1 protein [Homo sapiens]	5.63612	3.4385	3.87688	2.72983	3.32308	1.47445	2.66645	2.20592	2.65228	0.985869	1.03942	0.273885	0.584559	Prezygotic	stable	4.31717	2.50912	2.50822	0.720933
Gmr#GmA0000018230	ENSGMOG00000018230		EOG79GMW4	phosphorylated CTD interacting factor 1 [Homo sapiens]	4.92113	3.65406	4.34271	3.09991	2.41404	1.9366	3.51025	3.45914	3.74691	1.89487	1.88936	0.455226	1.33454	Prezygotic	stable	4.30597	2.48352	3.5721	1.3935
Gmr#GmA0000014484_1	ENSGMOG00000014484		EOG7TB5QQ	FERM and PDZ domain containing 1 [Homo sapiens]	5.52998	3.36057	3.9662	3.11458	3.33031	0.753042	2.73787	2.92653	2.61539	0.869124	0.764116	0.924274	1.12548	Prezygotic	stable	4.28558	2.39931	2.75993	0.920749
Gmr#F20B2PE02F2LN0				similar to pol polyprotein [Danio rerio]	5.43125	3.41156	3.98774	2.60737	3.00895	2.43024	3.03225	2.80424	3.123	1.29868	1.42652	0.519473	0.736694	Prezygotic	stable	4.27685	2.68219	2.9865	0.995342
Gmr#GmA0000010264	ENSGMOG00000010264		EOG78D28J	Selenocysteine lyase [Salmo salar]	5.69406	3.3401	3.79588	2.97561	3.27038	1.84811	2.87073	3.01339	2.79528	0.967764	0.769418	0.599378	0.391525	Prezygotic	stable	4.27668	2.69803	2.89313	0.682021
Gmr#GmA0000015934	ENSGMOG00000015934		EOG7QC2K4	Uridine/cytidine kinase-like 1 [Salmo salar]	5.36526	3.64111	3.71679	3.18304	3.40257	1.8156	3.21526	2.54117	2.6335	1.56545	1.27587	0.744532	0.62082	Prezygotic	stable	4.24105	2.8004	2.79664	1.05167
Gmr#Contig12782				zinc finger protein 284 [Homo sapiens]	4.89308	3.7611	4.01858	2.94016	3.25514	0.162086	3.07694	2.97783	2.69565	1.70975	1.36627	0.85758	1.09341	Prezygotic	stable	4.22425	2.11913	2.91681	1.25675
Gmr#GmA0000009529	ENSGMOG00000009529		EOG7V70XN	RING finger protein 185 [Salmo salar]	5.30243	3.68557	3.65012	2.88604	3.53307	1.44406	3.15921	3.02897	2.76061	1.93912	1.58487	0.841059	1.18972	Prezygotic	stable	4.21271	2.62106	2.98293	1.38869
Gmr#S41645473	S41645473			Unknown	5.34926	3.47356	3.79761	3.47305	3.24742	0.854104	3.37655	3.01938	3.15317	0.761748	0.73623	0.689759	1.00026	Prezygotic	stable	4.20681	2.52486	3.18303	0.796999
Gmr#GmA0000010903_1	ENSGMOG00000010903		EOG75QJSM	cytoplasmic nuclear factor of activated T-cells 4 [Homo sapiens]	5.39024	3.30362	3.8662	3.24526	2.05188	1.67042	3.12009	3.05667	3.03466	1.00635	0.952023	0.948185	1.13444	Prezygotic	stable	4.18669	2.32252	3.07047	1.01025
Gmr#S51737708	S51737708			Unknown	5.64151	3.33977	3.57472	3.12995	3.05391	2.30821	3.04506	3.00764	3.15	1.24886	1.28321	0.978915	1.15241	Prezygotic	stable	4.18533	2.83069	3.06757	1.16585
Gmr#GmA0000013815	ENSGMOG00000013815		EOG7DBVTT	Arylacetamide deacetylase [Salmo salar]	5.04041	3.09189	4.41681	1.69695	3.5452		2.32964	2.42992	0.752399	1.86228	1.14563	0.600058	0.739074	Prezygotic	stable	4.18304	2.62107	1.83732	1.08676
Gmr#GmA0000001750	ENSGMOG00000001750		EOG7FXSNK	hypothetical protein LOC140862 [Homo sapiens]	4.2522	3.96849	4.29649	1.68791	3.41667	0.688299	3.47788	3.3128	3.79898	1.38579	1.94249	1.19363	1.07537	Prezygotic	stable	4.17239	1.93096	3.52989	1.39932
Gmr#S44202724	S44202724			Unknown	4.70549	3.70132	4.10121	2.9294	2.52371	1.37842	3.35975	2.97582	3.55708	0.899476	2.12663	1.23405	1.68356	Prezygotic	stable	4.16934	2.27718	3.29755	1.48593
Gmr#F20B2PE02GI3LH				similar to pol polyprotein [Danio rerio]	4.89786	3.92849	3.67391	2.89725	3.01609	1.71278	2.79449	2.93109	2.62297	0.701522	0.225093	0.622799	0.97455	Prezygotic	stable	4.16675	2.54204	2.78285	0.630991
Gmr#GmA0000018198	ENSGMOG00000018198		EOG75DZ3M	RILP-like protein 1 [Salmo salar]	5.39026	3.23025	3.85073	2.6748	3.10737	1.98705	2.9696	2.6438	2.90708	1.41432	1.67631	0.903379	1.10093	Prezygotic	stable	4.15708	2.58974	2.84016	1.27373
Gmr#F20B2PE01BSEP4				Cysteine-rich protein 2 [Salmo salar]	4.3718	4.08322	4.01574	3.7068	3.23185	2.2489	3.20306	3.33783	3.38301	1.31309	1.28455	0.938576	1.31365	Prezygotic	stable	4.15692	3.06252	3.30797	1.21247
Gmr#GmA0000016916	ENSGMOG00000016916		EOG78GXHK	growth differentiation factor 9 [Oncorhynchus mykiss]	5.55269	3.14861	3.75923	2.61004	2.71273	1.41344	2.47341	2.36494	2.49383	0.639533	0.85613	0.776126	0.544089	Prezygotic	stable	4.15351	2.2454	2.44406	0.70397
Gmr#S44171483	S44171483			Unknown	5.4691	3.36692	3.61546	2.7758	3.44269	2.41222	3.12942	2.46693	2.75974	1.2279	1.41971	0.958111	0.339506	Prezygotic	stable	4.15049	2.8769	2.78536	0.986307
Gmr#GmA0000016803	ENSGMOG00000016803		EOG7XSN49	Butyrate response factor 1 [Salmo salar]	5.02852	3.54185	3.84387	3.30548	3.37597	2.10912	3.66109	3.49406	3.47379	1.53236	1.9466	1.18031	1.23144	Prezygotic	stable	4.13808	2.93019	3.54298	1.47268
Gmr#F20B2PE01BW82C				X-box binding protein 1B	5.25561	3.37132	3.76999	2.94403	3.03861	2.43357	3.05175	2.97382	3.02424	1.44408	1.45286	0.97518	1.0664	Prezygotic	stable	4.13231	2.8054	3.0166	1.23463
Gmr#S55466190	S55466190			Unknown	4.2606	3.91115	4.13211	3.6377	3.58058	2.52234	3.54906	3.13344	3.37162	1.83132	1.25594	1.32009	0.954951	Prezygotic	stable	4.10129	3.24687	3.35137	1.34058
Gmr#GmE091117i07806				Aflatoxin B1 aldehyde reductase member 2 [Salmo salar]	5.03226	3.50139	3.71517	2.79712	3.4524	2.99141	3.21191	3.08768	3.06255	1.72366	1.51957	0.676196	1.36975	Prezygotic	stable	4.08294	3.08031	3.12071	1.32229
Gmr#GmA0000017352	ENSGMOG00000017352		EOG7CG1P0	beta-carotene dioxygenase 2 isoform a [Homo sapiens]	5.13151	3.52544	3.46548	3.09974	3.24459	2.58799	3.01184	2.80742	3.07617	1.9254	1.31381	0.971976	1.21162	Prezygotic	stable	4.04081	2.97744	2.96514	1.3557
Gmr#GmA0000018453	ENSGMOG00000018453		EOG72RFP5	hypothetical protein LOC54627 [Homo sapiens]	4.79886	3.79076	3.51822	4.03528	4.10292	1.42515	3.39978	3.35585	3.15909	1.54618	0.845612	0.864526	1.15734	Prezygotic	stable	4.03595	3.18778	3.30491	1.10341
Gmr#GmA0000010227	ENSGMOG00000010227		EOG7TTHZC	Proteinase-activated receptor 2 [Salmo salar]	5.38481	3.33378	3.38177	3.18653	3.52002	2.12924	3.05586	3.16727	2.82939	1.56828	1.09554	0.688241	0.6971	Prezygotic	stable	4.03345	2.94526	3.01751	1.01229
Gmr#F20B2PE02JZ1T7				tankyrase TRF1-interacting ankyrin-related ADP-ribose polymerase 2 [Homo sapiens]	4.2774	4.13513	3.63589	3.66411	3.84279	1.68225	3.42835	3.4843	3.43242	1.60699	0.916356	0.829113	1.26674	Prezygotic	stable	4.01614	3.06305	3.44836	1.1548
Gmr#F20B2PE02F1IK1				Retrovirus-related Pol polyprotein from transposon 17.6 [Salmo salar]	4.48906	3.97922	3.55775	3.30077	3.21242	0.650778	3.16182	3.223	3.14753	1.26749	1.33865	0.693814	0.815825	Prezygotic	stable	4.00868	2.38799	3.17745	1.02894
Gmr#F20B2PE01AT32Y				Retrotransposable element Tf2 155 kDa protein type 3 [Salmo salar]	4.83305	3.60921	3.55793	3.24692	3.40217	2.17559	3.12419	2.39785	2.69238	1.38072	0.695713	0.654637	1.00368	Prezygotic	stable	4.00006	2.94156	2.73814	0.933688
Gmr#GmA0000012359	ENSGMOG00000012359		EOG7CNS4X	tyrosinase-related protein 1 [Salmo salar]	4.96423	3.64533	3.18901	2.57848	2.79463	1.86085	2.64508	2.83091	2.6478	1.46052	1.5932	0.998348	1.09455	Prezygotic	stable	3.93286	2.41132	2.70793	1.28665
Gmr#S41387451	S41387451			Unknown	4.36845	4.00849	3.4179	3.71069	3.89385	2.3383	3.42302	3.6086	3.26503	1.50234	1.1637	0.934592	1.45207	Prezygotic	stable	3.93161	3.31428	3.43222	1.26318
Gmr#GmA0000003855	ENSGMOG00000003855		EOG7BGB90	Neuronal pentraxin-1 precursor [Salmo salar]	5.33393	3.13196	3.27936	3.25323	3.63066	2.30972	3.13375	2.96838	3.1057	1.26567	0.788933	0.433288	0.188728	Prezygotic	stable	3.91508	3.06454	3.06928	0.669155
Gmr#GmA0000008201	ENSGMOG00000008201		EOG7Z909H	hypothetical protein LOC55765 [Homo sapiens]	3.81917	3.8397	4.08413	1.45246	1.80449	1.55407	1.84369	1.6139	2.06373	3.0619	2.70248	2.23408	1.98694	Prezygotic	stable	3.91433	1.60367	1.84044	2.49635
Gmr#GmA0000010051	ENSGMOG00000010051		EOG7T4F86	Serine/threonine-protein kinase 16 [Salmo salar]	4.70756	3.51407	3.48743	2.91256	1.99263	-0.793546	2.86727	2.45621	2.61131	0.897139	0.788588	0.891431	0.827948	Prezygotic	stable	3.90302	1.37055	2.64493	0.851276
Gmr#GmA0000011629	ENSGMOG00000011629		EOG7M3BNR	clathrin heavy chain 1 [Homo sapiens]	3.93283	4.12258	3.53471	3.59858	3.66358	0.493677	3.35172	3.44456	3.08797	1.12953	0.722842	1.0569	1.30767	Prezygotic	stable	3.86337	2.58528	3.29475	1.05424
Gmr#GmA0000000975	ENSGMOG00000000975			Twinfilin-1 [Salmo salar]	3.57684	3.04449	4.96432	2.44346	4.04653	0.162086	3.97979	2.65969	4.15184	1.48104	1.92993	0.882603	1.66962	Prezygotic	stable	3.86188	2.21736	3.59711	1.4908
Gmr#S55461632	S55461632	mt-cyb	EOG7HX6F9	CYB_GADMO RecName: Full=Cytochrome b; AltName: Full=Ubiquinol-cytochrome-c reductase complex cytochrome b subunit; AltName: Full=Cytochrome b-c1 complex subunit 3; AltName: Full=Complex III subunit 3; AltName: Full=Complex III subunit III	4.67228	3.51074	3.3983	3.17703	3.86128	3.33462	3.68352	3.18211	3.55225	1.95228	1.39045	0.851064	0.522804	Prezygotic	stable	3.86044	3.45764	3.47263	1.17915
Gmr#S41643257	S41643257			Unknown	5.05958	2.96745	3.53378	1.44866	2.69698	1.30888	3.83687	2.39645	3.88615	1.63239	0.881598	1.54041	1.24603	Prezygotic	stable	3.8536	1.81817	3.37316	1.32511
Gmr#GmA0000000032	ENSGMOG00000000032		EOG7641R9	TBC1 domain family member 4 [Homo sapiens]	4.95835	3.21912	3.38299	2.91933	2.82089	1.96807	2.66184	2.35683	2.67576	0.728567	0.741181	0.576572	0.435848	Prezygotic	stable	3.85349	2.56943	2.56481	0.620542
Gmr#GmA0000017933	ENSGMOG00000017933		EOG769S77	P-selectin precursor [Salmo salar]	4.63094	3.50256	3.37008	3.0265	3.39637	1.39713	2.79906	3.00265	2.66119	1.16568	0.756688	0.623766	1.01118	Prezygotic	stable	3.83453	2.60667	2.82097	0.889329
Gmr#GmA0000002103	ENSGMOG00000002103		EOG7FFFFX	Pyruvate dehydrogenase kinase isozyme 2 mitochondrial precursor [Salmo salar]	4.62445	2.90545	3.91484	2.02204	2.84338	1.65044	3.01849	2.92058	3.0527	1.53858	1.24828	0.573652	0.604829	Prezygotic	stable	3.81491	2.17195	2.99726	0.991335
Gmr#GmA0000009020	ENSGMOG00000009020		EOG7PVQCH	Zinc finger protein ZFMSA12A [Salmo salar]	4.15859	4.36243	2.89769	3.73058	3.87198	0.461618	3.57772	2.85557	3.21064	0.70208	0.579254	-0.0772469	0.942352	Prezygotic	stable	3.80624	2.68806	3.21464	0.53661
Gmr#GmA0000006664	ENSGMOG00000006664		EOG7XSN49	Butyrate response factor 1 [Salmo salar]	4.37438	3.25333	3.7507	1.85313	3.31045	1.28263	2.07075	1.91468	2.11965	0.757975	0.656233	0.534674	0.451977	Prezygotic	stable	3.7928	2.14874	2.03503	0.600215
Gmr#GmA0000013360	ENSGMOG00000013360		EOG7BK6HC	Rho-specific guanine nucleotide exchange factor p114 [Homo sapiens]	4.87829	3.08745	3.41266	2.66362	2.92066	0.837611	2.73279	2.60732	2.58989	1.34336	1.28315	0.697184	0.858711	Prezygotic	stable	3.7928	2.14063	2.64333	1.0456
Gmr#S55478668	S55478668			Unknown	3.84719	3.71741	3.75339	2.69164	3.13127	0.133218	3.28166	3.30731	3.40664	1.32643	1.84965	1.11238	1.3223	Prezygotic	stable	3.77266	1.98538	3.33187	1.40269
Gmr#F20B2PE02I61ZQ				CYB_GADMO RecName: Full=Cytochrome b; AltName: Full=Ubiquinol-cytochrome-c reductase complex cytochrome b subunit; AltName: Full=Cytochrome b-c1 complex subunit 3; AltName: Full=Complex III subunit 3; AltName: Full=Complex III subunit III	4.28879	3.50138	3.37441	2.99133	3.48722	3.51296	3.30156	2.77812	3.35164	1.27202	1.01696	0.331322	0.518455	Prezygotic	stable	3.72153	3.3305	3.14377	0.784689
Gmr#GmA0000009780	ENSGMOG00000009780		EOG7Q2FVC	myogenic enhancer factor 2cII [Gadus morhua]	4.08415	3.29415	3.70173	2.58585	3.10144	1.54374	3.16642	3.09857	3.14464	1.86984	1.88059	1.20467	0.789475	Prezygotic	stable	3.69334	2.41034	3.13654	1.43614
Gmr#S44173325	S44173325			Unknown	6.38783	2.45373	2.23002	2.74564	3.92341	1.6119	4.13866	2.99539	3.90158	1.23199	0.48695	0.691934		Prezygotic	stable	3.69053	2.76032	3.67854	0.803625
Gmr#GmA0000009093	ENSGMOG00000009093		EOG715HT0	Poly polymerase 12 [Salmo salar]	3.8308	3.78834	3.37158	2.72017	2.4317	1.51024	2.50086	2.45226	2.72249	1.19782	1.6176	1.03778	1.56203	Prezygotic	stable	3.66357	2.2207	2.55854	1.35381
Gmr#F20B2PE01BF4AU				reverse transcriptase [Salvelinus fontinalis]	4.08609	3.53315	3.35967	3.27267	3.15481	0.144093	2.7532	3.08444	2.89166	1.04109	0.197355	0.600671	0.373641	Prezygotic	stable	3.65964	2.19052	2.90977	0.553189
Gmr#Contig497				keratin associated protein 4.4 [Homo sapiens]	4.61708	2.58167	3.73343	2.61874	2.81162	1.57845	2.70367	2.47945	2.82839	1.45843	0.999664	0.927973	0.9286	Prezygotic	stable	3.64406	2.33627	2.6705	1.07867
Gmr#F20B2PE01C1NB0				hypothetical protein [Danio rerio]	3.6895	3.83553	3.38845	3.56184	3.43644	2.06758	3.20032	3.31925	3.20686	1.11357	1.18975	0.929115	1.5116	Prezygotic	stable	3.63783	3.02195	3.24214	1.18601
Gmr#GmA0000008853	ENSGMOG00000008853		EOG74TQQN	hypothetical protein [Danio rerio]	4.58419	3.2242	3.08599	3.03763	3.3754	0.957259	2.47557	2.58779	2.32767	0.892179	0.247307	0.678045	0.887152	Prezygotic	stable	3.63146	2.45676	2.46368	0.676171
Gmr#GmA0000001862	ENSGMOG00000001862		EOG7CNS6C	Ras association (RalGDS/AF-6) domain family (N-terminal) member 8 [Homo sapiens]	4.13964	3.67848	2.97473	3.4102	3.68313	1.39058	3.34528	3.50621	3.03295	1.08053	0.384275	0.353529	0.895595	Prezygotic	stable	3.59762	2.82797	3.29481	0.678482
Gmr#GmA0000014987	ENSGMOG00000014987		EOG7TXD7C	splicing coactivator subunit SRm300 [Homo sapiens]	3.97644	2.92125	3.87968	2.3937	3.3944	1.45174	2.42277	2.14355	2.9277	1.91628	1.09004	0.519413	0.52984	Prezygotic	stable	3.59246	2.41328	2.49801	1.01389
Gmr#GmA0000007996	ENSGMOG00000007996		EOG7G4J5Q	DNA-damage-inducible transcript 3 [Homo sapiens]	4.96166	2.91891	2.89634	2.5421	2.69058	1.84811	2.23964	2.34855	2.07083	0.844919	1.04573	0.864568		Prezygotic	stable	3.5923	2.36026	2.21967	0.918406
Gmr#GmA0000003722	ENSGMOG00000003722		EOG7DBVSX	myosin binding protein H-like [Salmo salar]	4.13911	3.24013	3.36461	2.57027	2.21702	2.07667	2.84461	2.63983	2.90821	1.35391	1.53396	0.978828	0.941514	Prezygotic	stable	3.58128	2.28799	2.79755	1.20205
Gmr#S41437901	S41437901			Unknown	4.18507	2.95046	3.58301	1.11812	2.80521	-0.147815	2.89867	2.10206	2.87269	1.11652	1.37983	1.10973	0.924664	Prezygotic	stable	3.57285	1.2585	2.62447	1.13269
Gmr#GmA0000016389	ENSGMOG00000016389		EOG7XWHBP	mouse double minute 4 homolog [Homo sapiens]	3.67033	3.95012	3.04317	3.55527	3.6586	2.63491		3.18261	3.03264	0.761039	0.374611	0.522314	0.82907	Prezygotic	stable	3.55454	3.28293	3.10762	0.621758
Gmr#GmA0000013115_2	ENSGMOG00000013115		EOG79GMWD	Transient receptor potential cation channel subfamily V member 1 [Salmo salar]	3.31456	3.84532	3.5036	3.68409	3.55744	2.24269	3.40769	3.53363	3.61505	1.0004	0.642567	0.427959	1.21302	Prezygotic	stable	3.55449	3.16141	3.51879	0.820987
Gmr#GmA0000014540	ENSGMOG00000014540		EOG7J6T45	Coatomer subunit beta [Salmo salar]	4.11941	3.69887	2.83027	2.67911	3.00025	2.29547	2.09089	1.93742	2.02767	1.18325	1.25856	1.83792	1.36806	Prezygotic	stable	3.54952	2.65828	2.01866	1.41195
Gmr#S55460013	S55460013			Unknown	3.80744	3.82353	3.01113	3.55378	3.54956	1.28263	3.04289	3.24479	2.91854	0.847226	0.142355	0.428844	0.745636	Prezygotic	stable	3.54737	2.79532	3.06874	0.541015
Gmr#GmA0000002845	ENSGMOG00000002845		EOG7S4QW8	t-complex 11 (mouse) like 2 [Homo sapiens]	3.73583	3.22008	3.67991	3.4821	3.97288	1.10949	3.2667	3.46911	3.09225	1.258	0.265796	0.226859	0.441525	Prezygotic	stable	3.54527	2.85482	3.27602	0.548045
Gmr#GmA0000018263	ENSGMOG00000018263		EOG7ZCVJ5	unc-84 homolog A [Homo sapiens]	2.9535	4.03234	3.64051	2.85842	2.3857	1.06061	3.14586	3.12595	3.17921		0.794548	1.12826	0.799023	Prezygotic	stable	3.54212	2.10158	3.15034	0.907277
Gmr#GmA0000012169	ENSGMOG00000012169		EOG734XKK	integrator complex subunit 5 [Homo sapiens]	4.54832	2.78494	3.28522	2.30832	2.04368	0.0519617	1.56037	1.49842	1.24372	1.05665	0.576387	-0.113546	1.09539	Prezygotic	stable	3.53949	1.46799	1.43417	0.65372
Gmr#GmA0000013115_1	ENSGMOG00000013115		EOG79GMWD	Transient receptor potential cation channel subfamily V member 1 [Salmo salar]	3.34476	3.81545	3.39368	3.58523	3.58698	2.14714	3.33242	3.41176	3.16422	1.06611	0.592738	0.322683	1.35265	Prezygotic	stable	3.51796	3.10645	3.3028	0.833545
Gmr#S41367646	S41367646			Unknown	3.98815	3.03555	3.51395	2.38705	2.66937	0.714174	2.39059	2.50975	2.78216	1.48206	1.79061	0.772008	1.68386	Prezygotic	stable	3.51255	1.92353	2.56083	1.43213
Gmr#GmA0000006156	ENSGMOG00000006156		EOG74QVDR	recombining binding protein suppressor of hairless isoform 4 [Homo sapiens]	4.185	3.03431	3.3034	2.41202	2.4733	1.46211	2.87876	2.33729	2.77218	1.05952	1.01803	0.511347	0.962461	Prezygotic	stable	3.50757	2.11581	2.66274	0.88784
Gmr#S41585979	S41585979			Unknown	3.88459	3.25342	3.381	2.63377	2.6012	0.3609	2.60327	2.79356	2.88525	1.29814	1.43292	0.654296	0.809732	Prezygotic	stable	3.50634	1.86529	2.76069	1.04877
Gmr#GmA0000014922	ENSGMOG00000014922		EOG7V44NG	Sodium-dependent proline transporter [Salmo salar]	4.30949	2.41058	3.76858	2.57445	3.16497		2.26689	1.84379	2.74962	1.73594	0.32149	0.540265	0.39966	Prezygotic	stable	3.49622	2.86971	2.28677	0.749339
Gmr#F20B2PE02ISPX0				Inositol monophosphatase [Oncorhynchus mykiss]	4.83313	2.94547	2.67783	1.93248	2.69205	1.23432	2.66364	1.69924		1.78157	1.78746	0.764873	0.166642	Prezygotic	stable	3.48548	1.95295	2.18144	1.12514
Gmr#GmA0000018019	ENSGMOG00000018019		EOG7TB5RP	Influenza virus NS1A-binding protein homolog A [Salmo salar]	3.49814	3.69191	3.2359	3.24337	3.73108	1.14099	3.14933	3.49672	3.04762	0.827442	0.871387	0.387811	1.11964	Prezygotic	stable	3.47532	2.70515	3.23122	0.80157
Gmr#GmA0000007272_1	ENSGMOG00000007272		EOG7BRZ0B	tRNA-dihydrouridine synthase 3-like [Salmo salar]	3.16179	3.83661	3.42377	2.70559	2.82934	1.19719	0.864646	0.16537	0.643073	1.25457	1.29298	0.611418	0.15262	Prezygotic	stable	3.47406	2.24404	0.557696	0.827897
Gmr#GmA0000001597	ENSGMOG00000001597		EOG7S4QVB	ankyrin repeat domain 1 [Salmo salar]	3.46617	3.53272	3.40474	2.5911	2.95095	2.62384	1.88522	1.7925	1.67306	0.920828	1.28713	1.05709	1.15163	Prezygotic	stable	3.46788	2.72196	1.78359	1.10417
Gmr#GmA0000002584	ENSGMOG00000002584		EOG7MGTMW	Influenza virus NS1A-binding protein homolog A [Salmo salar]	3.97644	2.65359	3.76113	1.37809	2.77805	1.25941	2.89867	2.26343	2.83741	1.29476	0.986885	0.882603	0.255171	Prezygotic	stable	3.46372	1.80518	2.6665	0.854855
Gmr#F20B2PE01D0AKX				glycine dehydrogenase (decarboxylating) [Homo sapiens]	4.13968	2.87499	3.35819	3.07259	3.83971	0.243503	3.51957	3.20329	3.76641	1.42546	1.19991	0.987842	0.581157	Prezygotic	stable	3.45762	2.38527	3.49642	1.04859
Gmr#S55458532	S55458532			Unknown	4.82684	2.68939	2.79945	2.02335	2.07969	1.174	1.69735	1.65443	1.93871	2.0688	2.20787	1.39196	1.53651	Prezygotic	stable	3.43856	1.75901	1.7635	1.80129
Gmr#S41416120	S41416120			Unknown	3.98608	3.51608	2.80168	3.16125	3.20207	1.52927	2.78569	3.07065	2.56476	1.42556	1.41473	1.1042	1.19398	Prezygotic	stable	3.43461	2.63086	2.80703	1.28462
Gmr#Contig13067				similar to Stromal interaction molecule 2 [Danio rerio]	3.50932	3.61165	3.1647	3.19609	2.91501	0.91217	2.85062	2.83741	2.89683	1.38722	0.82442	0.306954	0.724637	Prezygotic	stable	3.42856	2.34109	2.86162	0.810808
Gmr#GmA0000008324	ENSGMOG00000008324		EOG7M66WZ	PHD finger protein 8 [Homo sapiens]	3.74391	3.42979	3.05016	2.75293	2.67975		2.47303	2.50786	2.4735	0.668793	0.330919	0.370802	0.680723	Prezygotic	stable	3.40795	2.71634	2.4848	0.512809
Gmr#GmA0000018467	ENSGMOG00000018467		EOG741RRN	Single-stranded DNA-binding protein 3 [Salmo salar]	3.12673	3.82517	3.24178	3.09674	2.9742	1.99497	2.90259	2.86085	2.94384	1.59013	1.52551	1.54294	1.51713	Prezygotic	stable	3.39789	2.68864	2.90243	1.54393
Gmr#F20B2PE02I8ZM9				14-3-3 protein epsilon [Salmo salar]	3.72983	3.32578	3.11925	2.627	2.91058	1.6222	2.74097	2.78148	2.7678	1.88566	1.28037	1.70364	1.98278	Prezygotic	stable	3.39162	2.38659	2.76342	1.71311
Gmr#GmA0000001950	ENSGMOG00000001950		EOG7R7WRP	stromal cell derived factor 2 like homologue [Oncorhynchus mykiss]	4.44995	2.83379	2.88129	2.9331	2.9409	1.00147	2.77213	2.84483	2.63825	0.999609	1.01705	0.69339	0.79816	Prezygotic	stable	3.38834	2.29182	2.75174	0.877052
Gmr#F20B2PE01B4V0Q				similar to pol polyprotein [Danio rerio]	3.91464	3.23435	2.97357	1.84818	2.91203	1.32995	2.48351	2.47362	2.43552	1.66137	1.11229	0.178059	0.218264	Prezygotic	stable	3.37419	2.03005	2.46422	0.792496
Gmr#GmA0000005964	ENSGMOG00000005964		EOG76Q889	hypothetical protein [Danio rerio]	4.49916	2.89265	2.70569	2.68259	2.3811	-0.294899	2.22895	2.29323	2.04975	0.905201	0.429206	0.155476	0.628923	Prezygotic	stable	3.36583	1.5896	2.19064	0.529702
Gmr#GmA0000009734	ENSGMOG00000009734		EOG74J3ZZ	FAM110B [Salmo salar]	4.29442	3.07374	2.72604	2.69463	3.03207	1.32039	2.57677	2.71181	2.37587	1.38916	1.04523	0.782943	0.938374	Prezygotic	stable	3.36473	2.34903	2.55482	1.03893
Gmr#GmA0000016613_1	ENSGMOG00000016613			PR domain zinc finger protein 9 [Salmo salar]	3.89298	3.36559	2.79366	2.94384	2.99888	2.00762	2.55558	2.8219	2.58607	0.870572	0.760326	0.456202	0.565048	Prezygotic	stable	3.35074	2.65011	2.65452	0.663037
Gmr#Singlet28477				NU5M_GADMO RecName: Full=NADH-ubiquinone oxidoreductase chain 5; AltName: Full=NADH dehydrogenase subunit 5	4.66143	2.74476	2.5758	2.68586	2.73831	2.132	1.70321	1.5043	1.4738	0.984363	0.599531	1.03687	1.20547	Prezygotic	stable	3.32733	2.51872	1.56044	0.956558
Gmr#S55461751	S55461751			Unknown	4.52625	2.50189	2.9382	2.46617	2.62881	1.29326	2.31661	2.22009	2.26496	0.752454	0.193931	1.09287	1.3668	Prezygotic	stable	3.32211	2.12941	2.26722	0.851514
Gmr#GmA0000013115	ENSGMOG00000013115		EOG79GMWD	Transient receptor potential cation channel subfamily V member 1 [Salmo salar]	2.78452	3.78275	3.39836	3.56638	3.49668	1.73292	3.21341	3.43137	3.3679	0.873973	0.337536	0.329356	0.663312	Prezygotic	stable	3.32188	2.93199	3.33756	0.551044
Gmr#S55467381	S55467381			Unknown	4.15416	2.66633	3.12912	1.98457	1.92418	0.980822	1.94698	1.9593	2.13124	0.976769	1.16681	0.946315	0.886048	Prezygotic	stable	3.31654	1.62986	2.01251	0.993985
Gmr#S55458947	S55458947			Unknown	3.35144	3.05043	3.5296	1.8614	2.10158	1.44306	1.77539	1.71158	1.6291	2.23253	1.83594	1.93722	2.44196	Prezygotic	stable	3.31049	1.80201	1.70536	2.11191
Gmr#S44189846	S44189846			Unknown	3.46395	3.43416	3.03103	3.16973	3.25617	1.03621	2.55501	2.88992	2.62652	0.705184	0.570018	0.361918	0.972034	Prezygotic	stable	3.30971	2.48737	2.69048	0.652289
Gmr#S41391252	S41391252			Unknown	4.73445	2.27238	2.8795	2.28534	2.43384	0.657503	2.10941	2.28084	2.08713	1.53759	1.71749	0.969922	1.10199	Prezygotic	stable	3.29544	1.79223	2.15913	1.33175
Gmr#S55471552	S55471552			Unknown	3.62226	2.28446	3.93679	3.26903	1.81506	1.02148	1.40787	2.4971	2.78567	0.625292	0.669369	0.513979	0.992156	Prezygotic	stable	3.28117	2.03519	2.23021	0.700199
Gmr#S41420287	S41420287			Unknown	4.9972	1.87967	2.94466	2.74269	1.8204	1.83788	0.73225	0.968991	0.813721	1.25417	1.50822	1.22612	1.57182	Prezygotic	stable	3.27384	2.13366	0.838321	1.39008
Gmr#GmA0000019369	ENSGMOG00000019369		EOG7VT79F	adenomatous polyposis coli [Homo sapiens]	3.58985	3.31556	2.89176	1.98296	2.33421	-0.0144161	1.78007	1.93223	2.03801	1.92685	1.59111	0.446033	0.367042	Prezygotic	stable	3.26572	1.43425	1.91677	1.08276
Gmr#GmA0000017098	ENSGMOG00000017098		EOG78WDFK	v-ski sarcoma viral oncogene homolog [Homo sapiens]	4.60744	2.39833	2.76238	1.57949	2.39111	0.641812	2.11355	1.96217	2.10171	1.48582	1.16535	0.384918	0.192227	Prezygotic	stable	3.25605	1.53747	2.05914	0.807079
Gmr#GmA0000011974	ENSGMOG00000011974		EOG7TQNPX	AF184596_1 beta-2 tubulin [Gadus morhua]	3.5193	3.19371	3.01181	2.93367	2.89142	1.81644	2.65852	2.64961	2.56169	0.921647	1.09648	0.968744	0.849934	Prezygotic	stable	3.24161	2.54718	2.62327	0.959201
Gmr#GmA0000014973	ENSGMOG00000014973		EOG7TQNPJ	protein phosphatase 1 catalytic subunit gamma isoform [Salmo salar]	3.42131	3.38981	2.9014	2.9236	3.22493	1.23066	2.70849	2.87686	2.69182	1.04384	0.51193	0.396268	0.712542	Prezygotic	stable	3.23751	2.45973	2.75906	0.666145
Gmr#GmA0000002938	ENSGMOG00000002938		EOG7615K4	Tetraspanin-18 [Salmo salar]	2.45147	3.48196	3.74276	3.35784	3.38749	2.68987	2.16296	2.55572	2.38125	2.33191	2.23695	2.14011	2.10848	Prezygotic	stable	3.2254	3.14507	2.36664	2.20436
Gmr#GmA0000015601	ENSGMOG00000015601		EOG7QC2NG	dopamine D2 receptor 2 [Oncorhynchus mykiss]	3.95109	2.98383	2.72941	2.29166	2.41211	1.33653	2.4812	2.10638	2.3261	1.10762	1.11921	0.248649	0.825474	Prezygotic	stable	3.22144	2.01343	2.30456	0.825238
Gmr#GmA0000007333	ENSGMOG00000007333		EOG7Z643F	FAM43A [Salmo salar]	3.09475	3.23883	3.27026	3.33732	3.31289	2.50491	2.54307	2.73149	2.62094	1.47557	1.5318	0.741824	0.799023	Prezygotic	stable	3.20128	3.05171	2.63183	1.13705
Gmr#GmA0000011717	ENSGMOG00000011717		EOG7PG7FP	FACT complex subunit SSRP1 [Salmo salar]	4.28228	2.59202	2.71206	2.31596	1.78716	1.80946	2.72161	2.81772	2.65992	1.74891	1.77499	0.824924	0.542117	Prezygotic	stable	3.19545	1.97086	2.73308	1.22274
Gmr#GmA0000010151	ENSGMOG00000010151		EOG783FJ9	RNA polymerase II transcription factor TAFII140 [Homo sapiens]	3.50222	3.08231	2.98653	2.40984	2.31186	1.74592	2.58855	2.61034	2.71807	1.01315	1.05499	0.976462	0.990118	Prezygotic	stable	3.19035	2.15587	2.63899	1.00868
Gmr#S41376145	S41376145			Unknown	3.22215	3.44254	2.89901	2.97579	3.32161	0.220881	2.63538	2.58812	2.42496	0.884707	0.584167	0.0547805	1.08743	Prezygotic	stable	3.1879	2.17276	2.54949	0.652771
Gmr#GmA0000016023	ENSGMOG00000016023		EOG7CC5FB	diacylglycerol O-acyltransferase-like protein 1 [Salmo salar]	4.50668	2.32737	2.70649	3.47976	2.92634	0.3609	2.28355	2.03231	1.89064	2.30512	2.28222	2.07824	2.91747	Prezygotic	stable	3.18018	2.25567	2.06883	2.39576
Gmr#S55478549	S55478549			cytochrome b [Gadus macrocephalus]	3.74847	2.98529	2.80446	1.55288	0.828168		3.27477	1.91647	2.95327	1.80548	1.42401	0.71529	0.696195	Prezygotic	stable	3.17941	1.19052	2.71484	1.16024
Gmr#S55468552	S55468552			Unknown	4.65679	2.27123	2.60769	1.80686	2.32229	1.92885	2.07378	1.60736	2.15271	1.6362	1.74964	1.05591	0.624193	Prezygotic	stable	3.17857	2.01933	1.94462	1.26649
Gmr#GmA0000013697	ENSGMOG00000013697		EOG770VZT	Transmembrane protein 60 [Salmo salar]	3.7512	2.57426	3.1978	2.75868	2.50375	0.876534	4.96878	4.6358	4.91656	1.10977	1.14956	0.71491	0.79381	Prezygotic	stable	3.17442	2.04632	4.84038	0.942013
Gmr#S44167318	S44167318			Unknown	4.24391	2.21862	3.02519	1.81362	2.01934	-0.315299	1.5428	0.480498	1.52439	1.3259	0.858183	0.798547	0.837136	Prezygotic	stable	3.16257	1.17255	1.18256	0.954942
Gmr#GmA0000009709	ENSGMOG00000009709			Fructose-bisphosphate aldolase A [Salmo salar]	3.00176	3.37418	3.08725	3.35227	2.72827	1.85012	2.63414	2.78814	2.44442	1.65014	2.12895	0.162224	0.781959	Prezygotic	stable	3.1544	2.64355	2.62223	1.18082
Gmr#GmA0000005614	ENSGMOG00000005614		EOG73XWJ7	fork head domain protein [Salmo salar]	4.1263	2.50619	2.81438	2.00924	2.20339	1.34105	2.18901	1.90215	2.49008	1.38908	0.492391	0.010301	0.320312	Prezygotic	stable	3.14896	1.85123	2.19375	0.553021
Gmr#F20B2PE01AOQP7				solute carrier family 2 (facilitated glucose transporter) member 8 [Homo sapiens]	4.00677	2.26321	3.11601	2.82316	2.56868	1.91055	2.42373	2.05761	2.1904	0.449613	0.706941			Prezygotic	stable	3.12866	2.43413	2.22391	0.578277
Gmr#S41388225	S41388225			Unknown	2.87884	2.87499	3.57107	2.25492	2.23216	2.00871	2.02961	2.06589	2.23126	2.43041	2.4098	2.87748	2.61143	Prezygotic	stable	3.1083	2.16526	2.10892	2.58228
Gmr#S41453700	S41453700			Unknown	4.09935	2.17642	3.02852	2.32412	2.82616	1.36315	2.49345	2.36036	2.48036	1.68403	1.54639	1.02466	0.841989	Prezygotic	stable	3.10143	2.17114	2.44472	1.27427
Gmr#S55459653	S55459653			Unknown	1.88017	3.73799	3.67801	3.50196	3.65744	3.06203	3.41727	3.39148	3.12699	4.48601	4.34068	4.12004	4.09066	Prezygotic	stable	3.09872	3.40714	3.31191	4.25935
Gmr#GmA0000016156	ENSGMOG00000016156			mbt domain containing 1 [Homo sapiens]	3.66571	3.089	2.53783	2.61204	2.71392	0.361352	2.88587	3.18279	3.14818	1.25902	1.23258	0.376792	1.24246	Prezygotic	stable	3.09751	1.89577	3.07228	1.02771
Gmr#GmA0000000898	ENSGMOG00000000898		EOG79CRPX	Mediator of RNA polymerase II transcription subunit 21 [Oncorhynchus mykiss]	3.88259	2.50125	2.89436	2.13414	1.76076	1.07983	2.05718	1.84831	2.1373		0.755376	0.647513		Prezygotic	stable	3.09273	1.65824	2.01426	0.701445
Gmr#F20B2PE02FQPUK				similar to pol polyprotein [Danio rerio]	4.25093	2.41347	2.59201	1.91517	2.37834	0.913883	1.67641	1.63386	1.77343	0.986147	0.790187	0.548699	0.725577	Prezygotic	stable	3.08547	1.7358	1.69457	0.762652
Gmr#S41436994	S41436994			Unknown	3.56787	2.66012	3.01397	1.99391	2.53913		1.8246	1.70383	2.23394	1.43741	0.731589	0.411446	0.296437	Prezygotic	stable	3.08065	2.26652	1.92079	0.719221
Gmr#GmA0000000833	ENSGMOG00000000833		EOG73R50S	E3 ubiquitin-protein ligase UBR3 [Salmo salar]	4.24793	2.21862	2.76901	2.26283	2.37524	0.838693	2.2776	2.48606	2.06194	0.917676	1.16244	0.419901	0.345303	Prezygotic	stable	3.07852	1.82559	2.2752	0.71133
Gmr#GmA0000000044	ENSGMOG00000000044		EOG7QFXV0	Histone H1-beta late embryonic [Salmo salar]	3.72572	3.18681	2.25776	1.86186	2.23838	0.82984	1.93744	1.78387	1.76296	2.13058	1.71765	1.48944	1.45082	Prezygotic	stable	3.05676	1.64336	1.82809	1.69712
Gmr#S41399581	S41399581			Unknown	2.3832	2.86145	3.88759	2.00987	2.57791	-0.356974	3.15026	2.98027	3.04202	1.10112	1.65514	0.482544	0.644804	Prezygotic	stable	3.04408	1.41027	3.05752	0.970902
Gmr#S44198015	S44198015			Unknown	3.41357	2.39579	3.29082	2.05525	2.92852	-0.235465	3.06312	2.90947	3.04019	1.30494	0.126982	0.596009	0.412047	Prezygotic	stable	3.03339	1.58277	3.00426	0.609994
Gmr#S44179191	S44179191			Unknown	2.29376	3.3203	3.44528	1.52851	1.33427	3.20831	2.14442	2.57825	2.6809	1.95355	2.61109	2.24618	2.53711	Prezygotic	stable	3.01978	2.0237	2.46786	2.33698
Gmr#GmA0000012110_7	ENSGMOG00000012110		EOG7C2JQP	solute carrier family 36 (proton/amino acid symporter) member 4 [Homo sapiens]	3.38483	2.62803	3.03646	0.973847	2.41064	0.270506	2.6339	1.19402	2.57799	1.12768	1.16101	0.777007	1.01197	Prezygotic	stable	3.01644	1.21833	2.1353	1.01942
Gmr#GmA0000014077_5	ENSGMOG00000014077		EOG7N8SJ4	Ubiquitin carboxyl-terminal hydrolase 4 [Salmo salar]	3.23752	1.71637	4.05914	3.54537	2.74936	1.26975	2.17473	2.90728	3.80724	1.37679	0.849398	0.0518937	1.3168	Prezygotic	stable	3.00434	2.52149	2.96308	0.89872
Gmr#GmA0000011716	ENSGMOG00000011716		EOG7CZCVX	Rab-like GTP-binding protein 1 [Homo sapiens]	2.92644	3.40666	2.658	2.48274	1.51638	1.88289	2.02882	1.57878	1.85168	0.772411	1.18566	1.09284	0.0806951	Prezygotic	stable	2.99703	1.96067	1.81976	0.782902
Gmr#GmA0000003947	ENSGMOG00000003947		EOG754BBZ	Nardilysin precursor [Salmo salar]	4.01047	2.28083	2.69729	1.91395	1.70714	1.80229	1.67957	1.61461	1.73158	1.37219	1.15053	0.267189	0.332899	Prezygotic	stable	2.9962	1.80779	1.67525	0.780702
Gmr#GmA0000007008	ENSGMOG00000007008		EOG7FN5X6	DEP domain containing 1 isoform a [Homo sapiens]	3.77595	2.90085	2.29414	2.15781	2.34336	1.75052	1.79317	1.81356	1.74869	1.26061	1.01336	0.0442182	0.0456742	Prezygotic	stable	2.99031	2.0839	1.78514	0.590966
Gmr#GmA0000013089	ENSGMOG00000013089		EOG7641RQ	phosphatase 1 regulatory subunit 12C [Salmo salar]	3.31469	3.28661	2.29899	1.98466	2.71469	1.55359	2.50736	2.47579	2.49424	1.48591	1.24058	0.124134	0.232677	Prezygotic	stable	2.96676	2.08431	2.49246	0.770825
Gmr#GmA0000000069	ENSGMOG00000000069		EOG7JWWSQ	THO complex 2 isoform 1 [Homo sapiens]	3.56318	3.05278	2.19055	2.16012	2.31234	1.0987	1.83177	1.30911	1.53065	2.14651	2.16492	1.82157	0.318868	Prezygotic	stable	2.9355	1.85705	1.55718	1.61297
Gmr#GmA0000011137	ENSGMOG00000011137		EOG7VMGTW	insulin receptor b [Oncorhynchus mykiss]	2.04003	3.34028	3.39876	2.81271	4.58706		3.97466	3.01701	3.55354	1.71374	1.88133	0.781672	0.881803	Prezygotic	stable	2.92636	3.69989	3.51507	1.31464
Gmr#GmA0000007252	ENSGMOG00000007252		EOG7C896Q	deoxyribonuclease II lysosomal precursor [Homo sapiens]	3.35302	2.73486	2.65741	2.23883	2.54504	1.5535	2.13769	2.15498	2.15413	0.972399	0.875368	0.324414	0.799638	Prezygotic	stable	2.9151	2.11246	2.14893	0.742955
Gmr#GmA0000006456	ENSGMOG00000006456		EOG7P5MQD	MEX3A protein [Homo sapiens]	2.40701	3.20904	3.11533	1.33133	1.52344	-0.460525	2.67739	2.96606	2.78584	1.93912	1.63002	1.09197	1.44827	Prezygotic	stable	2.91046	0.798082	2.80976	1.52734
Gmr#GmA0000002094	ENSGMOG00000002094			Centaurin-beta-5 [Salmo salar]	4.6151	2.00361	2.08615	1.23191	2.22604		1.78744	1.34198	1.17721	0.994639	0.313684	0.340105	0.590802	Prezygotic	stable	2.90162	1.72897	1.43554	0.559808
Gmr#S43507689	S43507689			Unknown	3.22632	2.87007	2.54989	2.90762	2.90985	-0.793546	2.88136	3.09351	2.72482	1.79546	1.67626	0.98101	1.41669	Prezygotic	stable	2.88209	1.67464	2.8999	1.46736
Gmr#S41383258	S41383258			Unknown	2.5451	3.05536	3.02364	2.47542	2.54763	2.74702	2.64532	2.6265	2.73326	1.92919	1.98489	1.99917	1.7962	Prezygotic	stable	2.8747	2.59002	2.66836	1.92736
Gmr#GmA0000003347	ENSGMOG00000003347		EOG7K3N9B	DnaJ homolog subfamily B member 6 [Salmo salar]	2.95794	3.30223	2.35893	1.9664	2.36243	1.88818	1.61872	1.59976	1.4251	1.74658	1.68633	0.808554	0.0410518	Prezygotic	stable	2.87303	2.07234	1.54786	1.07063
Gmr#S51729923	S51729923			leucine rich repeat and Ig domain containing 2 [Homo sapiens]	1.3305	3.97256	3.28764	3.36879	3.70116	1.2686	3.33288	3.24962	3.17636	1.04356	0.370452	0.583566	1.14269	Prezygotic	stable	2.86357	2.77952	3.25295	0.785067
Gmr#GmA0000019978	ENSGMOG00000019978		EOG7GMW9X	neural precursor cell expressed developmentally down-regulated 9 isoform 1 [Homo sapiens]	3.09217	2.93554	2.54804	2.47735	3.14248	1.32009	2.84785	2.97163	2.70049	0.938895	0.563476	0.765457	0.646984	Prezygotic	stable	2.85858	2.31331	2.83999	0.728703
Gmr#GmA0000012303	ENSGMOG00000012303		EOG78D2CC	hypothetical protein LOC255349 [Homo sapiens]	3.36309	2.3033	2.87447	1.9725	1.84699	1.23785	2.02952	2.16866	2.13631	0.459206	0.672587	0.710016	0.383334	Prezygotic	stable	2.84695	1.68578	2.1115	0.556286
Gmr#S41429138	S41429138			Unknown	1.68927	3.95482	2.89003	2.97926	3.24362	0.277538	2.89032	2.9061	2.73246	1.03612	0.477893	0.550028	1.07274	Prezygotic	stable	2.84471	2.16681	2.84296	0.784195
Gmr#S55474253	S55474253			Unknown	3.39479	2.53007	2.59657	2.32168	2.4296	-0.116875	1.52449	1.82305	1.48768	2.15857	1.85096	2.79133	2.90893	Prezygotic	stable	2.84048	1.5448	1.61174	2.42745
Gmr#GmA0000014440	ENSGMOG00000014440		EOG75DZ3P	myosin heavy chain [Oncorhynchus keta]	3.163	2.92876	2.39379	2.30483	2.56979	1.28759	2.02433	2.17858	2.04211	0.445421	0.335663	0.63925	0.938029	Prezygotic	stable	2.82852	2.05407	2.08167	0.589591
Gmr#S41396103	S41396103			Unknown	3.24721	2.63861	2.59505	1.50279	1.82802	0.504914	2.11263	1.96921	1.89911	1.78779	1.3266	1.29499	1.44168	Prezygotic	stable	2.82696	1.27857	1.99365	1.46277
Gmr#Singlet15391				splicing factor arginine/serine-rich 2 interacting protein [Homo sapiens]	2.96062	2.90323	2.61365	1.98763	2.39793	1.70823	2.12493	2.01726	2.0497	0.989973	0.717997	0.273185	0.440651	Prezygotic	stable	2.82583	2.03126	2.06396	0.605452
Gmr#S44169646	S44169646			Unknown	2.29431	3.51418	2.63667	2.76248	2.84608	0.351022	2.77642	3.22413	2.75493	1.0667	0.996679	0.433655	0.498838	Prezygotic	stable	2.81505	1.98653	2.91849	0.748968
Gmr#GmA0000020520	ENSGMOG00000020520		EOG7J3XXG	C-C chemokine receptor type 9 [Salmo salar]	3.79003	2.26048	2.37092	2.54467	3.14517	1.34229	2.77821	2.83309	2.64113	1.18222	1.44855	1.04687	0.770794	Prezygotic	stable	2.80714	2.34404	2.75081	1.11211
Gmr#GmA0000012322_3	ENSGMOG00000012322		EOG7NP8GS	chromosome 1 open reading frame 9 protein isoform 1 [Homo sapiens]	1.98647	3.70434	2.69125	3.02726	3.35799	2.41257	2.66648	2.58236	2.30833	0.514438	0.326718	1.89479	1.37621	Prezygotic	stable	2.79402	2.93261	2.51906	1.02804
Gmr#GmA0000019239	ENSGMOG00000019239		EOG72V9WT	hypothetical protein LOC568891 [Danio rerio]	3.3647	2.54325	2.46597	3.36068	3.47596	1.15452	3.09695	3.36519	2.76328	1.45662	0.392433	0.558605	0.212725	Prezygotic	stable	2.79131	2.66372	3.07514	0.655096
Gmr#GmA0000013865	ENSGMOG00000013865		EOG74XKXJ	Vasodilator-stimulated phosphoprotein [Salmo salar]	1.93958	3.54493	2.86853	2.26302	2.62196	1.85336	2.07071	1.97793	1.90403	1.56837	1.26208	0.123723	0.469128	Prezygotic	stable	2.78435	2.24611	1.98422	0.855825
Gmr#GmA0000017213	ENSGMOG00000017213			similar to aspartic acid-rich protein aspolin2-1 [Danio rerio]	3.06121	2.68687	2.5922	2.1654	2.33678	1.49794	1.99824	2.14038	2.26099	0.867019	0.638669	0.420972	0.380367	Prezygotic	stable	2.78009	2.00004	2.1332	0.576757
Gmr#F20B2PE01EAEHE				chitinase [Oncorhynchus mykiss]	2.78278	1.8815	3.66699	2.13306	2.69698		2.08795		2.11831	1.42407	0.726788			Prezygotic	stable	2.77709	2.41502	2.10313	1.07543
Gmr#S55471741	S55471741			Unknown	2.58589	2.99373	2.75146	3.77486	3.9833	1.06934	4.05895	3.73689	3.60711	1.29476	0.427611	0.0518937	0.759	Prezygotic	stable	2.77703	2.9425	3.80098	0.633316
Gmr#F20B2PE01C4MSQ		rpl10a	EOG75MPM6	60S ribosomal protein L10a [Salmo salar]	3.47258	2.56774	2.28418	3.00207	3.29864	2.82946	2.752	2.61245	2.81887	1.59815	1.67559	1.48192	1.38289	Prezygotic	stable	2.77483	3.04339	2.72777	1.53464
Gmr#F20B2PE02J4PMX				transport protein Sec61 subunit beta [Salmo salar]	3.50652	2.57197	2.21164	2.70782	2.39066	1.45442	2.08846	2.53116	2.33001	1.12343	0.497163	0.518884	0.625861	Prezygotic	stable	2.76338	2.1843	2.31654	0.691334
Gmr#GmA0000000509	ENSGMOG00000000509		EOG79GMXX	TPA_exp: claudin 25b [Salmo salar]	4.02292	1.50087	2.75878	1.53999	2.29086	0.204487	1.75536	1.82738	1.9142	1.01564	0.58586	0.333875	0.307764	Prezygotic	stable	2.76086	1.34511	1.83231	0.560785
Gmr#S44182815	S44182815			Unknown	4.10072	1.91647	2.23753	1.60426	1.96015	1.6948	1.73264	1.57414	1.69998	1.2047	1.11561	0.831852	0.710946	Prezygotic	stable	2.75157	1.75307	1.66892	0.965777
Gmr#GmA0000017543	ENSGMOG00000017543		EOG7KPVQ3	Bromodomain-containing protein 7 [Salmo salar]	1.13105	3.46574	3.64211	2.41063	1.94801	1.96065	1.89047	1.23452	2.23005	1.27742	1.72527	1.02607	1.77094	Prezygotic	stable	2.7463	2.10643	1.78501	1.44992
Gmr#GmA0000004560	ENSGMOG00000004560		EOG7KSR0K	dephospho-CoA kinase domain containing [Homo sapiens]	1.99782	3.29234	2.91921	2.76842	2.89325	0.957069	2.28499	2.85115	2.18262	0.897139	0.656233	0.841854	1.00353	Prezygotic	stable	2.73646	2.20625	2.43959	0.849689
Gmr#GmA0000018677	ENSGMOG00000018677		EOG76MCZ7	Phosphoenolpyruvate carboxykinase cytosolic [Salmo salar]	4.05797	1.75219	2.39609	2.41494	1.78341	1.54528	2.04081	1.67432	1.52461	1.82843	1.7151	1.46061	0.266022	Prezygotic	stable	2.73542	1.91454	1.74658	1.31754
Gmr#S44199184	S44199184	zmiz1a	EOG7CRNCJ	Unknown	3.74107	2.06276	2.39989	1.7135	1.7545	1.16659	1.57333	1.55999	1.73193	1.09382	1.06801	0.912958	0.798256	Prezygotic	stable	2.73457	1.54486	1.62175	0.968261
Gmr#GmA0000018821	ENSGMOG00000018821		EOG7MPK4F	KH domain-containing RNA-binding signal transduction-associated protein 1 [Salmo salar]	1.96905	4.01454	2.19478	1.73552	2.32424	0.451549	2.07704	2.01252	1.87869	3.13042	2.75005	2.48313	2.44748	Prezygotic	stable	2.72612	1.50377	1.98942	2.70277
Gmr#GmA0000007216_1	ENSGMOG00000007216		EOG7PZKNB	Proline-rich AKT1 substrate 1 [Salmo salar]	2.13639	2.87925	3.15645	2.25397	2.45614	1.48654	1.9332	2.05061	2.0772	1.54643	1.5	0.487566	0.311843	Prezygotic	stable	2.72403	2.06555	2.02034	0.96146
Gmr#GmA0000002641	ENSGMOG00000002641		EOG72Z63M	FUS-interacting serine-arginine-rich protein 1 [Salmo salar]	3.33418	2.63647	2.18328	1.88033	1.75142	0.715424	1.21098	0.668886	0.990214	0.854156	1.28587	0.92685	0.756567	Prezygotic	stable	2.71798	1.44906	0.956693	0.955861
Gmr#GmA0000013793	ENSGMOG00000013793		EOG737SV1	GATA zinc finger domain containing 2B [Homo sapiens]	2.30616	2.94367	2.90346	1.75267	2.12066	1.45917		1.4986	1.55747	1.86734	1.64472	1.08695	1.03724	Prezygotic	stable	2.71776	1.7775	1.52804	1.40906
Gmr#S44170193	S44170193			Unknown	2.92146	3.65401	1.55593	2.60493	3.10144	-0.313666	2.44073	2.53559	2.18145	1.291	0.426603	0.520571	0.97567	Prezygotic	stable	2.71047	1.79757	2.38592	0.803461
Gmr#GmA0000008634	ENSGMOG00000008634		EOG7HMKR6	Neurogenic differentiation factor 1 [Salmo salar]	3.40954	2.09027	2.62784	1.08699	1.53861	1.08329	2.07075	1.0181	1.62131	-0.192369	0.958667	0.825773	0.984835	Prezygotic	stable	2.70922	1.2363	1.57005	0.644227
Gmr#GmA0000002941	ENSGMOG00000002941		EOG7WM68D	TRADD_ONCMY RecName: Full=Tumor necrosis factor receptor type 1-associated DEATH domain protein; Short=TNFR1-associated DEATH domain protein; AltName: Full=TNFRSF1A-associated via death domain protein	2.64062	2.93345	2.53776	3.12322	2.58584	-0.121898		2.43356	2.44612	1.2442	1.16101	0.602502	0.46929	Prezygotic	stable	2.70394	1.86239	2.43984	0.869251
Gmr#F20B2PE02I5VMC		rpl13a	EOG7VDRDC	60S ribosomal protein L13a [Salmo salar]	3.33471	2.70166	2.06422	2.60201	2.74936		2.95401	2.33991	2.6124	1.63239	1.53796	0.204659	0.48987	Prezygotic	stable	2.7002	2.67568	2.63544	0.96622
Gmr#GmA0000000104	ENSGMOG00000000104		EOG7RV45G	hypothetical protein LOC100000125 [Danio rerio]	2.92619	2.93061	2.23038	2.05067	2.26858	1.25455	1.50311	1.24923	1.42732	1.07385	0.859678	0.751222	0.254912	Prezygotic	stable	2.69573	1.85793	1.39322	0.734915
Gmr#GmA0000002359	ENSGMOG00000002359		EOG7WWSXZ	Epithelial cadherin precursor [Salmo salar]	3.50932	1.6597	2.88938	1.94587	2.04976	0.493677	2.46938	2.22356	2.17227	1.18595	0.996679	0.184698	0.771364	Prezygotic	stable	2.68613	1.49644	2.2884	0.784673
Gmr#GmA0000014421	ENSGMOG00000014421		EOG7DV70K	Leucine-rich glioma-inactivated protein 1 precursor [Salmo salar]	2.7586	2.45422	2.78491	2.12339	2.44759	2.31748	2.24119	2.41597	2.28593	1.74344	1.50674	1.3809	1.62972	Prezygotic	stable	2.66591	2.29615	2.31436	1.5652
Gmr#GmA0000002097	ENSGMOG00000002097		EOG7JDJMG	glycosylphosphatidylinositol anchor attachment protein 1 [Homo sapiens]	3.49579	2.25148	2.20677	1.9823	2.41191	1.13505	2.13657	1.14087	1.72981	0.805347	0.965506	0.595955	0.464081	Prezygotic	stable	2.65135	1.84309	1.66908	0.707722
Gmr#GmA0000008415	ENSGMOG00000008415		EOG7G1NWJ	Guanine nucleotide-binding protein GI/GS/GT subunit beta-1 [Salmo salar]	3.12333	2.4917	2.32603	0.737949	0.939962	0.0225438	1.57015	1.4323	1.34955	1.59979	1.296	1.91181	2.64526	Prezygotic	stable	2.64702	0.566818	1.45067	1.86321
Gmr#S55468361	S55468361			Unknown	2.55338	3.12452	2.25041	-0.838165	-0.67565	-0.851883	1.10803	1.89287	1.5147	2.39796	1.9442	5.21719	5.87217	Prezygotic	stable	2.64277	-0.788566	1.5052	3.85788
Gmr#GmA0000016561	ENSGMOG00000016561		EOG7PRV4X	neuropeptide Y receptor Y7 [Oncorhynchus mykiss]	2.59397	2.77214	2.55397	1.8368	2.355	2.18596	2.16136	2.35873	2.05922	1.80726	2.1181	1.63524	1.01909	Prezygotic	stable	2.64003	2.12592	2.1931	1.64492
Gmr#GmA0000002458	ENSGMOG00000002458		EOG7VHMKN	chondroitin sulfate proteoglycan 4 [Homo sapiens]	3.09419	2.178	2.64264	1.96181	2.15297	0.604688	2.27493	1.78651	1.97385	0.82345	0.788933	0.424331	0.989781	Prezygotic	stable	2.63828	1.57316	2.01176	0.756624
Gmr#GmA0000007216_4	ENSGMOG00000007216		EOG7PZKNB	Proline-rich AKT1 substrate 1 [Salmo salar]	1.83583	3.10515	2.96105	2.36928	2.04995	1.125	2.21467	2.06334	2.00128	1.15795	1.49472	0.888922	0.441759	Prezygotic	stable	2.63401	1.84808	2.0931	0.995838
Gmr#GmA0000002806	ENSGMOG00000002806		EOG725762	hypothetical protein LOC79567 [Homo sapiens]	4.22525	1.32217	2.33332	1.83823	1.65143	0.788471	1.76137	1.56616	1.64214	1.43372	1.01992	0.441718	-0.186565	Prezygotic	stable	2.62691	1.42604	1.65656	0.677198
Gmr#GmA0000015112	ENSGMOG00000015112		EOG7B2V9P	l(3)mbt-like 3 isoform a [Homo sapiens]	3.37683	2.62912	1.87358	2.48035	2.43719	0.795834	1.99723	2.34937	1.92522	1.09514	1.171	0.586793	0.0206446	Prezygotic	stable	2.62651	1.90446	2.09061	0.718394
Gmr#GmA0000007874	ENSGMOG00000007874		EOG7PNZWQ	SH2 domain-containing protein 4A [Salmo salar]	1.86283	3.3093	2.70649	2.10743	2.206	0.378743	2.12148	1.84858	2.04227	2.12021	2.61224	2.35679	2.53284	Prezygotic	stable	2.62621	1.56406	2.00411	2.40552
Gmr#S55472224	S55472224			COX1_GADMO RecName: Full=Cytochrome c oxidase subunit 1; AltName: Full=Cytochrome c oxidase polypeptide I	3.02393	2.32644	2.5259	2.3937	2.7199	0.612619	2.97858	2.29548	2.64081	1.58114	1.33831	0.148514	0.79381	Prezygotic	stable	2.62542	1.90874	2.63829	0.965444
Gmr#S41386874	S41386874			Unknown	2.74797	2.53435	2.58893	1.61237	1.81947	2.42128	1.66099	1.83127	1.70213	3.12568	3.0744	2.54241	2.80804	Prezygotic	stable	2.62375	1.95104	1.73146	2.88763
Gmr#F20B2PE02HV8OA				similar to pol polyprotein [Danio rerio]	3.40547	1.83661		1.55798	1.57984	0.400847	1.82599	1.67136	1.76154	1.39205	0.753872	1.03685	1.10899	Prezygotic	stable	2.62104	1.17956	1.75296	1.07294
Gmr#S41425122	S41425122			Unknown	2.78546	2.87119	2.19353	2.4351	2.69379	1.08329	2.51018	2.41571	2.39467	1.22317	0.878053	0.792966	1.27762	Prezygotic	stable	2.61673	2.07073	2.44019	1.04295
Gmr#GmA0000019537	ENSGMOG00000019537		EOG76MCZQ	Soluble calcium-activated nucleotidase 1 [Salmo salar]	1.84003	3.02291	2.98264	2.96999	3.2637	0.363898	2.62058	2.86146	2.36199	0.951066	0.576902	0.0457517	0.62457	Prezygotic	stable	2.61519	2.1992	2.61468	0.549572
Gmr#Singlet17904				hypothetical protein [Danio rerio]	1.5273	3.48046	2.8129	3.05874	3.197	1.53355	2.87058	2.93938	2.9074	0.875385	0.493793	0.1268	0.895595	Prezygotic	stable	2.60689	2.59643	2.90579	0.597893
Gmr#GmA0000003570	ENSGMOG00000003570		EOG7W9KHW	Nucleolar protein 5 [Salmo salar]	2.57659	2.6684	2.57566	2.27815	2.35427	1.99146	2.12916	2.27962	2.27245	1.67836	1.65367	0.904513	0.658983	Prezygotic	stable	2.60688	2.20796	2.22708	1.22388
Gmr#GmA0000012390	ENSGMOG00000012390		EOG7VX3JD	Leukocyte common antigen precursor [Salmo salar]	1.85928	3.47346	2.48702	2.46334	2.48917	0.0300848	2.62976	2.82094	2.51579	-0.106576	0.884677	0.36472	1.34395	Prezygotic	stable	2.60659	1.66086	2.6555	0.621693
Gmr#GmA0000009928	ENSGMOG00000009928			arginine and glutamate rich 1 [Homo sapiens]	2.15596	2.98927	2.67198	1.82548	1.48768	0.66271	1.67938	1.47708	1.91865	0.915999	1.56608	0.600671	0.413131	Prezygotic	stable	2.60574	1.32529	1.6917	0.87397
Gmr#F20B2PE01AKJFN				Interleukin-1 receptor-associated kinase 4 [Salmo salar]	2.80944	2.528	2.47364	2.21993	2.48341	-0.347957	2.12576	2.39692	2.07123	1.07065	1.13032	0.779382	1.01197	Prezygotic	stable	2.60369	1.45179	2.19797	0.99808
Gmr#Singlet28609			EOG7X98ZJ	hypothetical protein LOC100037361 [Danio rerio]	3.60416	2.07952	2.11854	2.96902	2.78594	0.483194	2.65526	2.46155	2.34319	0.992279	0.326067	1.03696	1.52466	Prezygotic	stable	2.60074	2.07938	2.48667	0.969992
Gmr#S51732651	S51732651			Unknown	4.23313	1.70611	1.84439	2.59843	2.68933	-0.0253989	1.96078	2.06941	2.12156	2.05414	2.12782	2.22741	2.37145	Prezygotic	stable	2.59454	1.75412	2.05058	2.19521
Gmr#GmA0000013322	ENSGMOG00000013322		EOG7N3241	Neuron-specific protein family member 1 [Salmo salar]	2.69157	1.89688	3.19441	2.96128	3.63856	1.36017	3.5716	3.39754	3.3451	1.65014	1.17999	0.501517	0.906299	Prezygotic	stable	2.59429	2.65334	3.43808	1.05949
Gmr#F20B2PE01C4RNW				ADHH_GADMO RecName: Full=Alcohol dehydrogenase class-3 chain H; AltName: Full=Alcohol dehydrogenase class-III chain H; AltName: Full=S-(hydroxymethyl)glutathione dehydrogenase; AltName: Full=Glutathione-dependent formaldehyde dehydrogenase; Short=GSH-FDH;	0.784504	3.61145	3.38309	0.219645	-0.730779		0.435276	1.09605	1.52439	0.0606284	0.922703	0.404902	0.64554	Prezygotic	stable	2.59301	-0.255567	1.01857	0.508443
Gmr#GmA0000012217	ENSGMOG00000012217		EOG7P5MQD	mex-3 homolog B [Homo sapiens]	3.04141	2.48132	2.246	2.0258	2.3659	0.641905	1.89213	1.86675	1.89695	1.28628	0.959884	1.1657	1.1189	Prezygotic	stable	2.58958	1.67787	1.88528	1.13269
Gmr#S41370507	S41370507			Unknown	3.12202	2.44761	2.19422	1.86135	2.00224	1.45461	1.71195	1.98254	1.79995	1.20842	0.857907	0.460725	0.974893	Prezygotic	stable	2.58795	1.77273	1.83148	0.875486
Gmr#S55475792	S55475792			Unknown	2.45689	2.70062	2.60571	2.2076	2.25744	2.05162	2.36759	2.3406	2.35704	1.81379	1.67494	1.60624	1.43575	Prezygotic	stable	2.58774	2.17222	2.35508	1.63268
Gmr#GmA0000010810	ENSGMOG00000010810		EOG7Z37T8	hypothetical protein [Danio rerio]	3.09779	2.00242	2.64223	2.63916	2.98573	2.6974	3.21048	2.64333	3.08908	1.95266	1.32205	0.958405	1.07987	Prezygotic	stable	2.58081	2.7741	2.98096	1.32825
Gmr#S44204317	S44204317			Unknown	3.6452	1.59349	2.50354	2.08539	1.30619	0.971619	0.713531	1.19877	0.983502	0.395416	0.705315	0.846004	0.826217	Prezygotic	stable	2.58074	1.4544	0.965268	0.693238
Gmr#S55479150	S55479150			Unknown	2.8914	2.33165	2.51769	0.428565	2.58613	1.68225	1.98505	1.00112	3.20577	1.03052		0.389949	0.0752617	Prezygotic	stable	2.58025	1.56565	2.06398	0.498577
Gmr#S41354747	S41354747			Unknown	2.50324	2.67938	2.54259	2.24154	2.27261	2.434	2.3683	2.43595	2.16784	1.82541	1.60374	1.55587	1.27337	Prezygotic	stable	2.57507	2.31605	2.32403	1.5646
Gmr#GmA0000016377_1	ENSGMOG00000016377		EOG7H73TV	Connective tissue growth factor [Salmo salar]	2.73738		2.40852	2.00772	2.04548	1.47742	1.58632	1.44719	1.67366	1.46692	0.778498	0.60917	0.377351	Prezygotic	stable	2.57295	1.84354	1.56906	0.807985
Gmr#GmA0000000970	ENSGMOG00000000970		EOG7GJ130	Gamma-aminobutyric acid receptor subunit delta [Salmo salar]	2.76497	2.53634	2.38755	1.65382	2.01585		1.49043	1.03065	3.20994	0.580014		0.442517		Prezygotic	stable	2.56295	1.83483	1.91034	0.511266
Gmr#GmA0000018094	ENSGMOG00000018094		EOG7STTJ1	Dual specificity protein phosphatase 6 [Salmo salar]	1.86257	3.01969	2.78579	1.18817	2.22002		2.531	2.42617	2.90708	1.43772	1.37943	0.448461	0.695426	Prezygotic	stable	2.55602	1.70409	2.62142	0.990259
Gmr#S55475648	S55475648			Unknown	1.94933	2.80198	2.90511	1.86538	2.19735	1.75988	2.31214	2.30886	2.49472	0.275382	0.141248	0.708363	1.01928	Prezygotic	stable	2.55214	1.94087	2.37191	0.536068
Gmr#GmA0000015427	ENSGMOG00000015427		EOG7934XS	forkhead box O1 [Homo sapiens]	3.09834	1.78747	2.76206	2.01476	2.48805	1.08856	2.38872	1.72653	2.18829	0.912149	0.959703	0.486498	0.39966	Prezygotic	stable	2.54929	1.86379	2.10118	0.689503
Gmr#S44203781	S44203781			Unknown	2.98111	2.31814	2.33319	1.88641	1.96577	1.79021	2.34206	2.5588	2.46774	1.77216	1.71945	1.63018	1.80145	Prezygotic	stable	2.54415	1.8808	2.4562	1.73081
Gmr#S55477429	S55477429			Unknown	1.15758	3.60164	2.85396	1.68825	3.30923	0.737661	3.33763	3.13907	2.98805	1.17574	0.990936	0.520571	0.850596	Prezygotic	stable	2.53773	1.91171	3.15492	0.884461
Gmr#S44167395	S44167395			Unknown	1.31371	3.35875	2.93623	4.13404	3.39092	0.528141	4.40081	4.57109	4.19414	2.03902	2.1458	1.77806	2.85803	Prezygotic	stable	2.53623	2.68437	4.38868	2.20523
Gmr#F20B2PE01AENWB				Cell division control protein 42 homolog [Oncorhynchus mykiss]	3.99099	1.63383	1.96549	1.09043	1.77324	-0.0299467	1.02729	0.566169	0.975212	0.839836	0.639527	0.296935	0.630631	Prezygotic	stable	2.5301	0.944574	0.856224	0.601732
Gmr#Singlet29532		mt-co1	EOG770VX4	COX1_GADMO RecName: Full=Cytochrome c oxidase subunit 1; AltName: Full=Cytochrome c oxidase polypeptide I	3.46108	1.96854	2.12735	2.35056	2.57059	2.42141	2.57737	2.46524	2.65651	1.14168	0.818908	1.20347	0.913252	Prezygotic	stable	2.51899	2.44752	2.56637	1.01933
Gmr#GmA0000007245_7	ENSGMOG00000007245		EOG7Q86C3	collagen a1(I) [Oncorhynchus mykiss]	1.69103	3.35351	2.46261	3.51308	3.49805		2.65523	-0.222173	1.19834	0.810115	1.35662	-0.171916	0.0646837	Prezygotic	stable	2.50238	3.50556	1.21047	0.514876
Gmr#GmA0000000355	ENSGMOG00000000355		EOG7WQ2GD	Solute carrier family 13 member 3 [Salmo salar]	2.40054	3.15238	1.95344	2.58554	3.63186		1.73921	1.64678	1.53326	1.17061	0.549188		0.137579	Prezygotic	stable	2.50212	3.1087	1.63975	0.619126
Gmr#S55473653	S55473653			Unknown	2.17017	2.46781	2.86525	1.84682	2.33302	1.57098	1.86876	1.71778	2.01025	1.6914	1.50036	1.19717	0.744099	Prezygotic	stable	2.50108	1.91694	1.8656	1.28326
Gmr#GmA0000015648	ENSGMOG00000015648		EOG7MCZD0	sex comb on midleg 1 isoform 1 [Homo sapiens]	2.43931	2.80767	2.24262	2.58356	2.59005	0.762967	2.30359	2.46245	2.42064	0.976541	1.05601	0.497817	0.635706	Prezygotic	stable	2.49653	1.97886	2.39556	0.791518
Gmr#GmA0000000740	ENSGMOG00000000740		EOG78WDFV	DnaJ homolog subfamily C member 7 [Salmo salar]	2.43568	2.86654	2.17723	2.32928	2.96575	1.03265	2.02515	1.92701	1.91946	1.46964	0.721553	0.32891	0.630907	Prezygotic	stable	2.49315	2.10923	1.95721	0.787753
Gmr#S41396196	S41396196			activating transcription factor 7 interacting protein [Danio rerio]	2.93366	2.64578	1.89614	2.21858	2.41264	1.35874	2.14766	2.08045	1.91195	0.990398	0.623583	0.512249	0.500939	Prezygotic	stable	2.49186	1.99665	2.04669	0.656792
Gmr#GmA0000009302	ENSGMOG00000009302		EOG7T4F7Z	sex hormone-binding globulin beta [Oncorhynchus tshawytscha]	2.08634	2.83706	2.52078	0.526774	2.30518	-0.350739	2.39562	1.82309	2.01814	1.17574	0.891471	0.33574	0.740682	Prezygotic	stable	2.48139	0.827072	2.07895	0.785908
Gmr#GmA0000013292	ENSGMOG00000013292		EOG7PG7DX	nuclear factor erythroid derived-2 protein [Gadus morhua]	2.65161	2.52414	2.25384	1.48888	1.62542	0.936393	1.23074	1.28454	0.902163	1.78021	1.50532	1.7105	1.56386	Prezygotic	stable	2.47653	1.35023	1.13915	1.63997
Gmr#GmA0000008957	ENSGMOG00000008957		EOG79KH51	weakly inward rectifying potassium channel [Oncorhynchus masou]	3.43323	1.89688	2.09937	0.314876	1.51475	0.192939	1.2316	0.280597	1.29724	1.18762	0.568745	0.493933	-0.0648364	Prezygotic	stable	2.47649	0.674188	0.936479	0.546365
Gmr#GmA0000013747	ENSGMOG00000013747		EOG7R7WQ7	serine/threonine protein kinase ARAF [Oncorhynchus keta]	2.5719	2.50207	2.32852	1.864	2.16611	1.87703	2.29855	2.2803	2.14368	1.16417	0.862811	0.850313	0.645105	Prezygotic	stable	2.4675	1.96905	2.24084	0.8806
Gmr#S41466475	S41466475			Unknown	2.29938	2.48075	2.61517	2.2424	2.13456	2.33823	2.17886	2.17289	2.1648		1.1324	1.32877		Prezygotic	stable	2.4651	2.2384	2.17218	1.23059
Gmr#GmA0000007294	ENSGMOG00000007294		EOG7FXSNM	solute carrier family 19 member 3 [Homo sapiens]		2.57634	2.33648	1.22458		0.174527	1.15863		1.42109	0.618382	0.706941	1.06824		Prezygotic	stable	2.45641	0.699553	1.28986	0.797854
Gmr#GmA0000020322	ENSGMOG00000020322			14-3-3 protein eta [Salmo salar]	2.96701	2.50486	1.89387	1.68255	2.11652	0.898574	1.98758	1.84578	1.67353	1.2421	0.951067	0.648321	1.5043	Prezygotic	stable	2.45525	1.56588	1.83563	1.08645
Gmr#GmA0000006084	ENSGMOG00000006084		EOG7GTMSJ	FCH and double SH3 domains protein 2 [Salmo salar]	2.32232	2.84338	2.19851	2.10897	2.57106	0.902985	2.2005	2.50283	2.24332	1.1244	1.06136	0.383929	0.79357	Prezygotic	stable	2.45474	1.86101	2.31555	0.840815
Gmr#S43503965	S43503965			Unknown	2.77619	2.71581	1.86306	2.42308	3.05216	0.122101	2.60308	2.02774	2.58185	0.846299	0.569842	0.324395	1.11416	Prezygotic	stable	2.45169	1.86578	2.40422	0.713674
Gmr#S41644627	S41644627			Unknown	2.30647	2.54094	2.50314	2.10046	2.16556	2.14583	2.21816	2.47472	2.42607	1.53809	1.54109	1.5918	1.66333	Prezygotic	stable	2.45018	2.13728	2.37298	1.58358
Gmr#GmA0000004686	ENSGMOG00000004686		EOG77M3D7	similar to zinc finger protein 709 [Homo sapiens]	3.70214	1.62322	2.02512	1.4509	1.66553	0.762081	1.52268	1.43662	1.26318	0.924184	0.934572	0.403871	0.712913	Prezygotic	stable	2.45016	1.29284	1.40749	0.743885
Gmr#S41433875	S41433875			Unknown	2.65296	1.92057	2.77463	2.97252	2.86347	1.25889	2.4636	2.57009	2.61238	1.04109	1.0268	0.199836	0.512908	Prezygotic	stable	2.44939	2.36496	2.54869	0.695159
Gmr#Singlet29922				tight junction protein 2 (zona occludens 2) isoform 1 [Homo sapiens]	2.64414	2.72412	1.97885	2.07385	2.48387	1.07277	2.01426	2.52466	1.94025	1.07251	0.578576	0.355285	0.62457	Prezygotic	stable	2.44904	1.87683	2.15972	0.657735
Gmr#GmA0000009486_1	ENSGMOG00000009486		EOG7R7WRM	Zinc finger and BTB domain-containing protein 17 [Salmo salar]	2.80748	2.40324	2.12907	2.20562	2.65359	0.270506	2.052	0.816968	2.0899	1.1871	0.988279	0.524882	0.250742	Prezygotic	stable	2.4466	1.70991	1.65296	0.737751
Gmr#GmA0000007494	ENSGMOG00000007494		EOG76Q872	ring finger and CHY zinc finger domain containing 1 isoform 1 [Homo sapiens]	2.63293	2.30972	2.38782	2.8492	3.02103	0.91217	2.26079	2.63293	2.38396	1.35005	0.861667	0.808206	1.15514	Prezygotic	stable	2.44349	2.2608	2.42589	1.04377
Gmr#Singlet28651			EOG7X98ZJ	hypothetical protein LOC100037361 [Danio rerio]	3.18211	2.22037	1.92543	2.93887	3.00135	0.317452	2.59499	2.53111	2.18018	1.04864	0.687989	1.05972	1.40515	Prezygotic	stable	2.44264	2.08589	2.43543	1.05037
Gmr#GmA0000018306	ENSGMOG00000018306		EOG7KWM8V	Epithelial cadherin precursor [Salmo salar]	2.66739	2.39833	2.22711	0.788432	1.22618	0.188221	1.26455	1.13205	1.12731	2.4138	1.79745	1.28326	1.55464	Prezygotic	stable	2.43094	0.734278	1.17464	1.76229
Gmr#S41438486	S41438486			Unknown	2.29176	2.45752	2.54248	1.99164	1.97667	0.243503	1.65803	1.55993	1.71015	0.85466	0.695478	0.35175	0.519369	Prezygotic	stable	2.43059	1.40394	1.6427	0.605314
Gmr#GmA0000010187	ENSGMOG00000010187		EOG7RZ0CR	Regulator of G-protein signaling 16 [Salmo salar]	2.662	2.07538	2.53612	1.77486	2.25441	-0.158741	2.13775	1.8729	1.58912	1.15285	0.96608	0.590565	0.358446	Prezygotic	stable	2.4245	1.29018	1.86659	0.766985
Gmr#S44196530	S44196530			grancalcin EF-hand calcium binding protein [Homo sapiens]	1.68353	3.16495	2.40389		-0.704203	-0.975809	1.12308	1.84185	1.59103	2.43575	1.93555	5.4533	5.49554	Prezygotic	stable	2.41746	-0.840006	1.51865	3.83004
Gmr#GmA0000014113	ENSGMOG00000014113		EOG7KH48K	Dehydrogenase/reductase SDR family member 11 precursor [Salmo salar]	2.56185	2.50657	2.15837	2.334	2.2077	1.27883	1.89742	2.08504	1.99273	2.01592	1.82463	1.64639	1.47779	Prezygotic	stable	2.40893	1.94018	1.99173	1.74118
Gmr#F20B2PE01DJE20				hypothetical protein LOC100136074 precursor [Oncorhynchus mykiss]	2.90103	2.55468	1.75099	1.59378	2.26966	-0.184498	1.76963	1.50852	1.52702	0.28981	0.458501	0.934941	1.27462	Prezygotic	stable	2.40223	1.22631	1.60172	0.739468
Gmr#GmA0000014818	ENSGMOG00000014818		EOG7DV70M	CD97 antigen precursor [Salmo salar]	0.994731	3.07736	3.11683	2.91296	2.6308	0.957069	2.89477	2.92919	3.18265	0.738237	1.29279	0.84732	1.09775	Prezygotic	stable	2.39631	2.16694	3.0022	0.994024
Gmr#S41391955	S41391955			Unknown	2.4278	2.37217	2.38665	2.1657	2.08245	1.9998	2.30024	2.67	2.41179	1.49046	1.30705	0.659476	0.667502	Prezygotic	stable	2.39554	2.08265	2.46068	1.03112
Gmr#GmE091117i11165		hsbp1b	EOG79350J	Heat shock factor-binding protein 1 [Salmo salar]	2.13078	2.51654	2.52534	2.08131	2.19773	2.4069	2.1482	2.20279	2.22223	1.64801	1.30819	1.60929	1.35531	Prezygotic	stable	2.39089	2.22865	2.19107	1.4802
Gmr#S44189194	S44189194			Unknown	2.2072	2.5535	2.39947	2.3074	2.44974	2.34541	2.16335	2.25444	2.21249	0.934482	0.740059	1.32046	1.21866	Prezygotic	stable	2.38672	2.36752	2.21009	1.05342
Gmr#S41395101	S41395101			Unknown	2.57499	2.04546	2.52699	1.41664	1.49672	0.997132	1.44551	1.26031	1.27141	2.1861	1.98974	1.66335	1.53709	Prezygotic	stable	2.38248	1.3035	1.32574	1.84407
Gmr#F20B2PE02IYHLW				hypothetical protein [Homo sapiens]	2.28894	2.51075	2.33058	1.90857	2.22386	2.19732	2.14813	2.29393	2.11517	1.96186	1.67089	1.75388	1.69327	Prezygotic	stable	2.37676	2.10992	2.18574	1.76998
Gmr#GmA0000004582	ENSGMOG00000004582		EOG7NGJ1H	Sorting and assembly machinery component 50 homolog [Salmo salar]	3.1255	3.03094	0.967804	1.83431	2.13648	0.472847	2.03046	1.74787	1.77456	1.08126		0.705312	0.17307	Prezygotic	stable	2.37475	1.48121	1.85096	0.653214
Gmr#GmA0000016553	ENSGMOG00000016553		EOG75B2TQ	Serine/threonine-protein kinase 16 [Salmo salar]	2.28894	2.48478	2.34257	2.26422	1.76998	2.0703	1.76586	1.52699	1.90548	0.805584	0.507192	0.801326	0.742539	Prezygotic	stable	2.3721	2.03483	1.73278	0.71416
Gmr#S41387265	S41387265			Unknown	2.27828	2.54024	2.28645	1.75783	2.00638	2.08837	1.47454	1.44983	1.32147	0.873067	0.784255	0.673563	0.883148	Prezygotic	stable	2.36832	1.95086	1.41528	0.803508
Gmr#S41367909	S41367909			Unknown	2.29965	2.47546	2.30171	1.93247	1.99082	1.74544	1.91822	1.5084	1.58415	1.68766	2.26565	1.08534	0.960045	Prezygotic	stable	2.35894	1.88958	1.67026	1.49967
Gmr#GmA0000004548	ENSGMOG00000004548		EOG77H74Q	CBF1 interacting corepressor [Homo sapiens]	1.59689	3.30321	2.16626	1.81112	2.24226	1.78459	1.75711	1.96149	1.88898	1.35529	1.41872	0.572022	-0.185274	Prezygotic	stable	2.35545	1.94599	1.86919	0.790189
Gmr#GmA0000012749_1	ENSGMOG00000012749			transient receptor potential cation channel subfamily M member 5 [Homo sapiens]	1.86625	2.61322	2.58567	2.18844	2.13965	2.39636	2.27627	2.18618	2.40049	1.85792	1.48426	1.77819	1.67886	Prezygotic	stable	2.35505	2.24148	2.28765	1.69981
Gmr#GmA0000015520_3	ENSGMOG00000015520			Rho GDP-dissociation inhibitor 1 [Salmo salar]	1.66271	2.75839	2.64126	2.28483	2.37644	2.67986	2.30959	2.45907	2.36064	2.06183	1.84924	1.81888	1.2753	Prezygotic	stable	2.35412	2.44704	2.37643	1.75131
Gmr#GmA0000015087	ENSGMOG00000015087		EOG7PVQC8	trimethylguanosine synthase homolog [Homo sapiens]	2.73572	2.12784	2.1914	1.49701	1.75441	1.70784	1.66991	1.54786	1.54595	1.07652	0.965034	0.269615	0.185219	Prezygotic	stable	2.35165	1.65309	1.58791	0.624097
Gmr#GmA0000009700	ENSGMOG00000009700		EOG712NK8	Importin subunit alpha-2 [Salmo salar]	2.82195	2.56347	1.63824	1.98092	1.85224	0.961645	1.8301	1.83194	1.96289	2.11123	1.96089	1.22013	1.49022	Prezygotic	stable	2.34122	1.59827	1.87498	1.69562
Gmr#GmA0000015737	ENSGMOG00000015737		EOG7F1ZHJ	Stromal membrane-associated protein 1 [Salmo salar]	2.93351	2.02617	2.04996	1.60119	3.25519	0.041032	2.56117	1.72371	2.35001	0.912571	1.09376	0.443116	0.938178	Prezygotic	stable	2.33655	1.63247	2.21163	0.846906
Gmr#GmA0000017705	ENSGMOG00000017705		EOG718D2Z	cAMP-responsive element modulator [Salmo salar]	2.15689	2.75693	2.09164	-0.0649856	1.91726	-0.144996	2.21078	2.27227	2.13134	1.55698	1.05796	0.112547	0.32498	Prezygotic	stable	2.33515	0.569093	2.2048	0.763117
Gmr#GmA0000004314	ENSGMOG00000004314		EOG7XH1CB	Na/K/2Cl co-transporter [Salmo salar]	2.55576	2.82261	1.62163	1.94892	2.28266		1.52196	0.750713	1.84295	0.757497	0.705214	0.361659	1.32158	Prezygotic	stable	2.33333	2.11579	1.37187	0.786488
Gmr#GmA0000004997	ENSGMOG00000004997		EOG71G4HS	hypothetical protein [Danio rerio]	2.30361	2.55684	2.12907	2.71938	1.28709	0.66271	0.810607	1.82569	2.00473	0.967116	1.41301	0.567899	0.52984	Prezygotic	stable	2.32984	1.55639	1.54701	0.869466
Gmr#GmA0000018301	ENSGMOG00000018301		EOG7ZW6RK	Prostaglandin E2 receptor EP4 subtype [Salmo salar]	3.11043	2.01419	1.8638	2.11105	2.08313	0.210236	1.67668	1.62845	1.22163	1.04622	1.06003	0.448461	0.574156	Prezygotic	stable	2.32947	1.46814	1.50892	0.782217
Gmr#S44199812	S44199812			Unknown	0.768513	3.19417	3.02118	-0.262233	0.479347	-0.110056	1.73616	0.459398	1.17223	4.019	4.11081	2.84919	3.06261	Prezygotic	stable	2.32795	0.035686	1.1226	3.5104
Gmr#S55468208	S55468208			Unknown	2.46901	2.19694	2.31713	1.85616	2.27262	1.67956	1.90135	2.08545	1.61917	1.65772	1.34221	1.24966	1.42191	Prezygotic	stable	2.32769	1.93611	1.86866	1.41787
Gmr#GmA0000005992	ENSGMOG00000005992		EOG7N5X9G	F-box/LRR-repeat protein 14 [Salmo salar]	1.96845	2.40157	2.61041	2.07766	2.78689	-0.256718	3.10082	2.41853	2.68511	0.944297	0.912032		0.377426	Prezygotic	stable	2.32681	1.53594	2.73482	0.744585
Gmr#F20B2PE01D5B2I				ER degradation enhancer mannosidase alpha-like 3 [Homo sapiens]	1.93789	2.62865	2.39042	1.03206	1.37902	0.62337	5.30662	5.60512	5.30548	1.40876		0.832401	1.18346	Prezygotic	stable	2.31899	1.01148	5.40574	1.14154
Gmr#S41417707	S41417707			Unknown	1.8633	2.42495	2.66361	2.10281	2.64084	1.76856	1.98402	2.01576	1.76411	2.44226	2.33326	2.47095	2.31121	Prezygotic	stable	2.31729	2.17074	1.9213	2.38942
Gmr#S41416380	S41416380			Unknown	1.42316	2.95701	2.57035	2.13568	1.99082	2.40085	2.69286	2.42118	2.88283	1.03543	1.21488	1.78423	1.44978	Prezygotic	stable	2.31684	2.17578	2.66562	1.37108
Gmr#GmA0000000167	ENSGMOG00000000167		EOG779GMH	hypothetical protein LOC91748 [Homo sapiens]	3.11282	2.07431	1.7553	1.88924	1.82317	0.234017	1.85893	1.75738	1.69838	1.24203	1.66364	1.36723	1.10773	Prezygotic	stable	2.31414	1.31548	1.77156	1.34516
Gmr#GmE091117i14201				hypothetical protein LOC391356 [Homo sapiens]	2.6574	2.12266	2.13128	2.15827	2.07322	1.32779	1.88345	1.96617	1.83245	0.226022	0.170606	0.805037	0.901559	Prezygotic	stable	2.30378	1.85309	1.89402	0.525806
Gmr#F20B2PE01BWRWD				Coagulation factor IX precursor [Salmo salar]	2.59882	2.24751	2.06162	1.81097	3.74541	3.18177	4.01288	2.86366	4.34216	1.5021	0.990359	-0.094707	0.480241	Prezygotic	stable	2.30265	2.91272	3.73957	0.719498
Gmr#GmA0000017275	ENSGMOG00000017275		EOG7S7M5K	nucleolar and coiled-body phosphoprotein 1 [Homo sapiens]	3.05341	2.02103	1.82846	2.15226	2.04951	1.08212	1.60478	1.48155	1.50194	1.82102	1.62155	0.112953	0.309791	Prezygotic	stable	2.30097	1.7613	1.52942	0.966329
Gmr#GmA0000013632	ENSGMOG00000013632		EOG7S1VP5	Pyridoxal phosphate phosphatase [Salmo salar]	2.67473	2.10561	2.12047	1.89655	1.54406	-0.0775018	1.95879	1.80934	1.69945	1.46882	1.15022	0.903417	1.15567	Prezygotic	stable	2.30027	1.12104	1.82253	1.16953
Gmr#GmA0000008222	ENSGMOG00000008222		EOG7MCZD0	sex comb on midleg-like 2 [Homo sapiens]	2.09129	2.80643	2.00043	2.44919	2.61168	1.47914	2.12039	2.50332	2.2535	0.87212	1.30119	0.438999	0.83625	Prezygotic	stable	2.29938	2.18	2.2924	0.86214
Gmr#GmA0000009386	ENSGMOG00000009386		EOG7QC2JN	WD40 repeat-containing protein SMU1 [Salmo salar]	3.33179	1.85982	1.69829	1.31979	1.43699	1.31549	1.18646	0.939422	1.53232	0.929922	0.750287	0.180666	0.337745	Prezygotic	stable	2.29663	1.35742	1.2194	0.549655
Gmr#S55471725	S55471725			Unknown	1.90426	2.42548	2.55831	2.11414	2.16014	2.17879	1.99685	2.20665	2.08463	1.5689	1.65594	0.758904	0.956711	Prezygotic	stable	2.29602	2.15102	2.09604	1.23511
Gmr#GmA0000010452	ENSGMOG00000010452		EOG79KH5H	Nucleolar protein of 40 kDa [Salmo salar]	2.48192	2.38683	2.01551	1.53163	1.6654	1.35628	1.07944	0.769654	0.829129	1.06128	0.851874	0.603391	0.670685	Prezygotic	stable	2.29475	1.51777	0.892741	0.796807
Gmr#S41395984	S41395984		EOG7W6Q8M	Unknown	1.94368	2.48989	2.44744	2.3796	2.05263	2.32	1.42581	1.36087	1.8667	-0.515417	-0.229659	1.29076	2.06665	Prezygotic	stable	2.29367	2.25074	1.55113	0.653083
Gmr#GmA0000001228	ENSGMOG00000001228		EOG7NP8HP	Transcription factor SOX-4 [Salmo salar]	3.00195	2.82088	1.05506	1.40753	1.69357	-0.0594577	1.07522	0.808461	1.25431	0.302413	-0.145078	2.75015	2.64563	Prezygotic	stable	2.29263	1.01388	1.046	1.38828
Gmr#S55458394	S55458394			Unknown	1.70163	2.37136	2.78934	1.54141	0.634784	1.61635	0.338405	0.326372	0.930588	0.228057	1.26929	0.736108	1.21813	Prezygotic	stable	2.28744	1.26418	0.531788	0.862896
Gmr#S41367601	S41367601			Unknown	1.68794	2.63087	2.50955	1.68902	2.07485	0.943557	1.99135	2.36077	2.17075	0.76686	1.00789	0.221176	0.672054	Prezygotic	stable	2.27612	1.56914	2.17429	0.666995
Gmr#GmA0000009691	ENSGMOG00000009691		EOG7RNCNZ	parathyroid hormone-responsive B1 isoform 3 [Homo sapiens]	1.97365	2.75477	2.09867	1.77486	2.24585	2.19158	2.20887	2.24805	2.37899	1.96775	0.736741	1.20995	0.501691	Prezygotic	stable	2.2757	2.07076	2.27864	1.10403
Gmr#F20B2PE02HWXK4				similar to L-delphilin [Danio rerio]	1.7641	2.46161	2.6003	2.19688	2.10182	2.3319	2.19058	2.3431	2.37277	1.46846	1.30052	1.74473	1.62033	Prezygotic	stable	2.27534	2.2102	2.30215	1.53351
Gmr#GmA0000012270	ENSGMOG00000012270			CCR4-NOT transcription complex subunit 6 [Salmo salar]	1.57087	3.13914	2.09829	3.16683	3.49139	0.257189	3.01492	2.58308	2.90641	1.21119	1.5275	0.521971	0.863538	Prezygotic	stable	2.26943	2.30514	2.8348	1.03105
Gmr#GmA0000000151_1	ENSGMOG00000000151			Zinc finger protein ZIC 2 [Salmo salar]	3.07937	1.22754	2.49833	-0.226741	0.585108	1.18825	0.739224	0.756059	0.451915	1.52672	1.39366	1.61099	1.62611	Prezygotic	stable	2.26841	0.515539	0.649066	1.53937
Gmr#GmA0000002599_4	ENSGMOG00000002599		EOG7D54B7	Lamina-associated polypeptide 2 isoform beta [Salmo salar]	3.15431	1.95323	1.68683	0.898749	1.73522	1.13829	1.22016	1.31159	1.13423		1.64726	0.418409		Prezygotic	stable	2.26479	1.25742	1.22199	1.03283
Gmr#S44195246	S44195246			Unknown	2.75109	1.21788	2.82147	2.49267	0.725203	0.731511	1.78121	1.91071	2.9	0.580014	0.910178	0.632703	0.473694	Prezygotic	stable	2.26348	1.31646	2.19731	0.649147
Gmr#GmE091117i12737				Apolipoprotein D precursor [Salmo salar]	2.04656	2.41736	2.31126	2.11577	2.13679	2.56579	2.04659	2.07028	2.08821	1.3386	1.32059	1.49678	1.13531	Prezygotic	stable	2.25839	2.27278	2.06836	1.32282
Gmr#GmA0000001265	ENSGMOG00000001265		EOG7DZ37D	Epithelial cadherin precursor [Salmo salar]	3.0215	1.89837	1.84219	1.4051	1.36605	0.856761	1.21697	1.22905	1.04131	1.05765	1.16681	0.315458	0.768957	Prezygotic	stable	2.25402	1.2093	1.16244	0.827219
Gmr#GmA0000007475	ENSGMOG00000007475		EOG7HB015	tumor protein p53 inducible nuclear protein 2 [Homo sapiens]	3.49533	1.47667	1.7581	1.20374	1.4558	0.973978	1.34909	1.16993	1.483	1.02665	1.00022	0.423649	0.538397	Prezygotic	stable	2.24337	1.21117	1.33401	0.747229
Gmr#GmA0000009083	ENSGMOG00000009083		EOG7MCZCQ	Histone acetyltransferase MYST2 [Salmo salar]	2.01986	2.5159	2.19353	0.233901	-0.716229	-1.02692	0.58076	0.658354	0.561731	1.97511	1.59963	3.30103	3.05008	Prezygotic	stable	2.2431	-0.503083	0.600282	2.48146
Gmr#S55468193	S55468193			Unknown	3.63548	1.25704	1.83454	1.51715	0.647649	0.644435	1.01546	0.947145	0.238496		1.04889	1.56231	1.45088	Prezygotic	stable	2.24235	0.936411	0.7337	1.35403
Gmr#S44204431	S44204431			Unknown	2.90819	1.86978	1.93711	1.08109	1.82784	-0.120226	1.50967	1.13809	1.67435	0.834143	1.12119	0.267189	0.576847	Prezygotic	stable	2.23836	0.929568	1.4407	0.699842
Gmr#GmA0000018097	ENSGMOG00000018097		EOG7WDFR9	B-cell lymphoma 6 protein homolog [Salmo salar]	3.25525	1.40223	2.04735	0.919996	1.36042	0.122008	0.879137	1.3217	0.805661	0.930985	0.81563	0.643498	1.09459	Prezygotic	stable	2.23494	0.800808	1.00217	0.871176
Gmr#GmA0000011614	ENSGMOG00000011614		EOG7P8GZ6	ADP-ribosylation factor-binding protein GGA1 [Salmo salar]	2.9142	1.74048	2.04897	1.62423	1.84767	0.878319	1.54737	1.51959	1.4006	1.3062	1.31502	0.192176	0.118785	Prezygotic	stable	2.23455	1.45007	1.48919	0.733045
Gmr#GmA0000002411	ENSGMOG00000002411		EOG7H47JC	14-3-3 protein beta/alpha-1 [Salmo salar]	2.77533	2.11474	1.79892		1.68772	0.192939	1.52661	1.36279	1.51557	0.976454	0.598614	1.3192	1.52449	Prezygotic	stable	2.22966	0.94033	1.46832	1.10469
Gmr#GmA0000003790	ENSGMOG00000003790		EOG7FXSQ4	Nuclear ubiquitous casein and cyclin-dependent kinases substrate [Salmo salar]	2.26441	2.39059	2.01624	1.78138	3.13636		3.59017	2.78441	2.89907	3.34426	2.95336	1.91602	2.1029	Prezygotic	stable	2.22375	2.45887	3.09122	2.57913
Gmr#S55462521	S55462521			NADH dehydrogenase subunit 1 [Gadus macrocephalus]	2.85831	2.03222	1.77941	1.74648	2.20233	1.81327	2.30535	1.68072	2.0865	1.01291	0.813659	0.308147	0.371148	Prezygotic	stable	2.22331	1.92069	2.02419	0.626466
Gmr#F20B2PE02HNAI9				14-3-3E1 protein [Oncorhynchus mykiss]	2.35623	2.36415	1.94235	1.69814	1.59442	1.08358	1.76245	1.58804	1.55808	1.0398	1.11934	1.65735	2.05144	Prezygotic	stable	2.22091	1.45871	1.63619	1.46698
Gmr#GmA0000002534	ENSGMOG00000002534		EOG7641RV	glypican 6 precursor [Homo sapiens]	1.6717		2.76971	2.37423	2.84881	0.012577	2.57355	2.43697	2.42123	2.50976	2.53214	2.29506	2.62285	Prezygotic	stable	2.2207	1.74521	2.47725	2.48995
Gmr#GmA0000014110_2	ENSGMOG00000014110			hypothetical protein LOC125488 [Homo sapiens]	1.85544	2.44813	2.35046	2.05584	2.11206	2.46006	2.15017	2.15694	2.29282	1.47059	1.45217	1.66985	1.51863	Prezygotic	stable	2.21801	2.20932	2.19998	1.52781
Gmr#GmA0000016130	ENSGMOG00000016130		EOG7BP2RV	AF146775_1 thyroid hormone receptor alpha [Salmo salar]	1.80533	2.44244	2.40571	2.05478	2.08811	1.99228	2.08312	2.13096	2.15483	1.25574	1.40043	1.50225	1.14707	Prezygotic	stable	2.21783	2.04506	2.12297	1.32637
Gmr#GmA0000017366	ENSGMOG00000017366		EOG7KD81G	suppressor of cytokine signaling 5 [Oncorhynchus mykiss]	1.6913	2.528	2.43411	2.46165	2.7356	0.156598	2.26656	2.32914	2.64318	1.52479	1.51735	0.918376	1.11964	Prezygotic	stable	2.2178	1.78462	2.41296	1.27004
Gmr#GmA0000006082	ENSGMOG00000006082		EOG7XSN45	Carbohydrate sulfotransferase 10 [Salmo salar]	2.01165	2.37026	2.26491	1.51498	1.83008	1.6326	1.64195	1.42241	1.78969	1.44044	1.22816	1.32843	1.41054	Prezygotic	stable	2.21561	1.65922	1.61802	1.35189
Gmr#S55464094	S55464094			Unknown	1.31549	2.74178	2.58599	2.11153	2.03769	2.40329	1.84781	1.99352	2.14373	1.0379	0.957673	1.09345	1.01418	Prezygotic	stable	2.21442	2.18417	1.99502	1.0258
Gmr#GmA0000008798	ENSGMOG00000008798		EOG7S1VPZ	Zinc finger CCHC domain-containing protein 10 [Salmo salar]	1.8615	2.51584	2.2577	1.90587	2.50102	-0.270152	2.30026	2.20685	1.97722	0.916507	0.859176	0.0216896	0.341786	Prezygotic	stable	2.21168	1.37891	2.16144	0.53479
Gmr#S43508362	S43508362			Periphilin-1 [Salmo salar]	0.933036	-0.595187	6.28959	-1.08391	0.156602	-0.363082	-1.16553	-1.11811	-1.28662	1.78325	1.79421	0.178059	0.295534	Prezygotic	stable	2.20915	-0.43013	-1.19009	1.01276
Gmr#GmA0000008059	ENSGMOG00000008059		EOG7C2JSG	Si:ch211-244o22.2 protein	2.67384	2.19215	1.75725	1.48755	2.13454	1.12847	1.50706	1.70567	1.28662	0.955566	1.20547	0.279619	0.572458	Prezygotic	stable	2.20775	1.58352	1.49978	0.753278
Gmr#S41401891	S41401891			Unknown	2.10318	2.32741	2.18162	1.90587	2.19431	1.92931	2.37206	2.29323	2.17227	1.15926	1.28919	0.632863	0.909763	Prezygotic	stable	2.20407	2.00983	2.27919	0.997769
Gmr#GmA0000016485	ENSGMOG00000016485		EOG7HHQG2	BRD2 [Salmo salar]	2.07797	2.51088	2.00644	2.01495	1.6606	0.648778	1.91618	1.66316	1.74176	1.56307	1.62616	1.11092	1.4598	Prezygotic	stable	2.19843	1.44144	1.7737	1.43999
Gmr#GmA0000011293	ENSGMOG00000011293		EOG7S4QVV	fragile X mental retardation syndrome related protein 2 [Homo sapiens]	2.38244	2.32302	1.88125	1.57161	2.12209	1.25327	1.64762	1.42268	1.28012	0.345359	-0.149615	1.21969	1.33173	Prezygotic	stable	2.19557	1.64899	1.45014	0.686791
Gmr#F20B2PE02FS6ST				hypothetical protein [Danio rerio]	2.26497	2.26523	2.05024	1.31903	2.41021		1.58759	2.39379	1.87556	0.70936	0.559006	0.464199	0.288017	Prezygotic	stable	2.19348	1.86462	1.95231	0.505146
Gmr#S41641930	S41641930			Unknown	2.29802	2.04901	2.19987	2.88202	2.66553	1.75288	2.03374	2.40629	2.0772	1.43557	1.09343	0.361659	0.147912	Prezygotic	stable	2.1823	2.43348	2.17241	0.759643
Gmr#GmA0000020508	ENSGMOG00000020508		EOG71NW22	Ras-related protein Rap-2c precursor [Salmo salar]	1.14229	3.10693	2.28957	1.59443	1.60389	0.0514682	1.67973	1.52662	1.57883	0.606775	1.31154	0.75754	0.447214	Prezygotic	stable	2.1796	1.08326	1.59506	0.780767
Gmr#S41386664	S41386664			Unknown	2.15891	2.03265	2.34522	1.30326	1.68822	0.669193	1.31436	1.36121	1.20755	0.822241	0.636198	1.03044	1.28065	Prezygotic	stable	2.17893	1.22022	1.29437	0.942382
Gmr#S41389691	S41389691			Unknown	2.86536	2.09027	1.58076	2.13436	1.35697	0.202592	1.57495	1.81966	1.37404	1.49199	1.35479	0.95109	0.253164	Prezygotic	stable	2.1788	1.23131	1.58955	1.01276
Gmr#GmA0000012461	ENSGMOG00000012461		EOG7ZW6RS	Yip1 domain family member 1 [Homo sapiens]	3.51897	0.565444	2.44639	0.483694	-1.28752	0.224913	-0.936816	-0.219682	-1.62601	1.32373	1.46196	0.325356	0.464322	Prezygotic	stable	2.17693	-0.192971	-0.927503	0.893842
Gmr#S55464445	S55464445			Unknown	2.59397	1.9921	1.94137	1.67041	1.84266	0.164036	1.43953	1.81555	1.70725	1.72173	1.7027	0.342451	1.14803	Prezygotic	stable	2.17581	1.2257	1.65411	1.22873
Gmr#F20B2PE01A3XXY				phosphopantothenoylcysteine decarboxylase [Homo sapiens]	0.97419	2.73624	2.81537	3.87379	3.80695	0.133218		3.43071	3.34598	1.12881	0.275614	0.521971	0.744115	Prezygotic	stable	2.17527	2.60465	3.38835	0.667628
Gmr#GmA0000015520_5	ENSGMOG00000015520			Rho GDP-dissociation inhibitor 1 [Salmo salar]	1.2955	2.75077	2.46397	2.16877	2.32704	2.15383	2.34948	2.35736	2.38215	2.07979	1.71173	1.6451	1.48917	Prezygotic	stable	2.17008	2.21655	2.363	1.73145
Gmr#S55459451	S55459451			Unknown	1.7118	2.14709	2.64799	2.01794	1.84114	2.24931	1.43951	1.11142	1.66677	0.326598	0.280219	2.19857	2.0555	Prezygotic	stable	2.16896	2.03613	1.4059	1.21522
Gmr#GmA0000001089	ENSGMOG00000001089		EOG7BP2SH	Aquaporin-1 [Salmo salar]	1.6981	3.41831	1.36146	2.43885	2.79034	0.837611	2.25301	2.51429	2.56061	1.03188	0.636915	0.384862	0.774603	Prezygotic	stable	2.15929	2.02227	2.44264	0.707065
Gmr#GmA0000016603	ENSGMOG00000016603		EOG7BVT9D	hypothetical protein [Danio rerio]	2.92705	1.5485	1.98507	1.40024	1.25149	0.920373	1.60274	1.41327	1.65478	1.04734	1.45644	0.586511	0.608279	Prezygotic	stable	2.15354	1.1907	1.55693	0.924642
Gmr#GmA0000018818	ENSGMOG00000018818		EOG7VX3KT	GTP-binding protein GEM [Salmo salar]	2.43568	2.2937	1.72856	1.33298	1.35444	1.32446	1.28963	0.828177	1.78783	0.820584	0.217636	0.632703	0.497412	Prezygotic	stable	2.15265	1.33729	1.30188	0.542084
Gmr#S41583358	S41583358			Unknown	1.63386	2.3892	2.43322	1.89423	1.89533	2.01387	1.90357	2.17095	2.14419	1.75413	1.8397	1.75442	1.65648	Prezygotic	stable	2.15209	1.93448	2.0729	1.75118
Gmr#GmA0000014586	ENSGMOG00000014586		EOG7F4TR1	zinc finger and homeobox protein 1 isoform [Salmo salar]	2.43414	2.46338	1.55021	1.9954	2.76584	0.493677	2.63906	2.70062	2.37594	2.25777	1.55248	1.60588	1.9762	Prezygotic	stable	2.14924	1.75164	2.57187	1.84808
Gmr#GmA0000007490_2	ENSGMOG00000007490		EOG7VHMMN	Connective tissue growth factor [Salmo salar]	1.97544	2.79616	1.67171	2.47477	2.54407	0.943557	2.80065	2.85336	2.58185	0.480715	0.625467	0.288945	0.803822	Prezygotic	stable	2.14777	1.98747	2.74529	0.549737
Gmr#GmA0000010188	ENSGMOG00000010188		EOG7X0P5K	Mediator of RNA polymerase II transcription subunit 13 [Salmo salar]	1.86283	2.45489	2.11826	1.81118	2.01432	0.584042	1.51571	1.43722	1.70703	0.967764	0.773678	-0.200789	0.96586	Prezygotic	stable	2.14533	1.46985	1.55332	0.626628
Gmr#S55464237	S55464237			Unknown	1.9544	2.44287	2.03578	1.30476	1.32721	0.762682	1.28301	0.789101	1.12163	0.874468	1.1471	0.567298	-0.00883952	Prezygotic	stable	2.14435	1.13155	1.06458	0.645007
Gmr#S55464826	S55464826			Unknown	2.30361	1.88629	2.23305	0.665449	2.41142	0.122101	1.62093	0.802225	1.79026	2.38127	1.87027	1.78536	2.0862	Prezygotic	stable	2.14098	1.06632	1.40447	2.03078
Gmr#GmA0000001192	ENSGMOG00000001192		EOG744N10	transmembrane protein 79 [Homo sapiens]	3.44605	0.931584	2.04378	1.72119	0.234538	0.0167449	1.20759	1.34198	0.800655	0.979727	1.29156	1.77911	1.44837	Prezygotic	stable	2.14047	0.657491	1.11674	1.37469
Gmr#GmA0000014048	ENSGMOG00000014048		EOG7R7WRH	hypothetical protein LOC64417 [Homo sapiens]	2.25522	2.37991	1.77144	2.01042	2.14301	-0.0101467	1.66959	2.14331	1.7265	0.648403	0.905667	0.265935	0.547178	Prezygotic	stable	2.13552	1.38109	1.84647	0.591796
Gmr#GmA0000010143	ENSGMOG00000010143		EOG741RQM	Rho GTPase-activating protein 15 [Salmo salar]	0.340153	3.68494	2.37038	1.54091	2.87232	0.848442	1.84243	1.33504	1.91072	1.74393	1.22699	0.738526	0.524664	Prezygotic	stable	2.13182	1.75389	1.69606	1.05853
Gmr#S41354171	S41354171			Unknown	3.53042	1.3317	1.51813	1.80824	1.98303	0.581008	1.70173	2.12731	1.73871	0.728232	1.02627	-0.150572	0.863538	Prezygotic	stable	2.12675	1.45743	1.85592	0.616867
Gmr#S41364286	S41364286			Unknown	1.5409	2.79128	2.04742	2.75752	2.84382	-0.26187	3.29783	3.43256	3.00352	2.14687	1.53071	1.05392	1.35089	Prezygotic	stable	2.12653	1.77982	3.24464	1.5206
Gmr#GmA0000002488_1	ENSGMOG00000002488		EOG754BD9	H2.0-like homeobox protein [Salmo salar]	3.07376	1.81526	1.4838	1.13216	1.93811	-0.183637	2.83464	1.62521	2.94859	4.43455	4.44772	4.36032	4.60199	Prezygotic	stable	2.12427	0.962211	2.46948	4.46115
Gmr#S55465306	S55465306		EOG7W6Q8M	Unknown	1.9692	1.90102	2.49481	1.13453	1.35835	0.834665	0.739421	0.891659	0.64435	0.0283162	-0.107601	1.93595	2.11799	Prezygotic	stable	2.12168	1.10918	0.758477	0.993664
Gmr#S41380684	S41380684			Unknown	1.81023	2.71059	1.8144	2.05067	2.18793	1.39641	2.47354	2.65553	2.60473	1.21773	0.684024	0.553914	0.807804	Prezygotic	stable	2.11174	1.87834	2.57793	0.815868
Gmr#GmA0000015896	ENSGMOG00000015896		EOG7FR26Q	Splicing factor arginine/serine-rich 11 [Salmo salar]	1.81918	2.45092	2.06392	1.9863	2.01774	0.574947	2.2146	1.9118	2.06854	1.95876	2.11689	1.57741	1.62479	Prezygotic	stable	2.11134	1.52633	2.06498	1.81946
Gmr#F20B2PE02F2INO				78 kDa glucose-regulated protein [Salmo salar]	2.97976	1.24768	2.09937	1.2695	1.26301	-0.313666	2.07075	0.912282	2.22995	1.58558	1.5754	1.30103	0.892654	Prezygotic	stable	2.10894	0.739615	1.73766	1.33867
Gmr#S44164451	S44164451			Unknown	1.30263	2.41273	2.60219	1.24702	0.841942	-0.615149	0.877472	0.837997	1.58936	0.734756	1.05986	0.881912	1.04936	Prezygotic	stable	2.10585	0.491271	1.10161	0.931472
Gmr#GmA0000008854	ENSGMOG00000008854		EOG78WDFN	hypothetical protein [Salmo salar]	1.78866		2.41126	2.34166	2.57371	1.74043	2.34	2.72986	2.53251	1.32289	0.877475	1.18407	1.32522	Prezygotic	stable	2.09996	2.2186	2.53412	1.17741
Gmr#S55464402	S55464402			Unknown	1.3216	2.25561	2.71652	2.34858	2.57143	2.63448	1.73503	2.07428	1.72304	2.84552	3.00802	1.86606	1.39825	Prezygotic	stable	2.09791	2.51816	1.84412	2.27946
Gmr#GmA0000005515	ENSGMOG00000005515		EOG7GF4TD	pleckstrin homology-like domain family B member 1 [Homo sapiens]	2.91742	0.909118	2.46597	1.56189	1.53131	0.855123	1.46783	1.3595	2.07992	1.00255	0.662943	0.521971	0.695426	Prezygotic	stable	2.0975	1.31611	1.63575	0.720723
Gmr#GmA0000004654	ENSGMOG00000004654		EOG725776	Claudin domain-containing protein 1 [Salmo salar]	2.87859	1.47154	1.9416	1.75851	1.88807	0.730905	1.32493	1.35665	1.17897	0.758955	0.750287	0.456304	0.657837	Prezygotic	stable	2.09724	1.45916	1.28685	0.655846
Gmr#S41417337	S41417337			Unknown	0.125057	3.59576	2.56363	2.94107	2.04723	2.06123	4.03067	3.9758	4.11481	1.25291	1.5424	0.996399	0.888754	Prezygotic	stable	2.09482	2.34984	4.04043	1.17012
Gmr#GmA0000011048	ENSGMOG00000011048		EOG76DNGX	weakly inward rectifying potassium channel [Oncorhynchus masou]	0.787148	3.19251	2.29479	2.59843	2.73379	0.853655	3.56993	3.58553	3.18944	1.21946	0.576902	-0.156049	1.06997	Prezygotic	stable	2.09148	2.06196	3.4483	0.677571
Gmr#GmA0000015569	ENSGMOG00000015569		EOG776MD3	O-acyltransferase (membrane bound) domain containing 5 [Homo sapiens]	1.27313	2.83443	2.14482	2.04108	2.23838	1.25455	1.74045	1.60464	1.76365	1.21896	0.827798	0.276732	0.683492	Prezygotic	stable	2.08413	1.84467	1.70291	0.751745
Gmr#GmA0000001646	ENSGMOG00000001646		EOG7QJT3C	ADP-ribosylation factor-like protein 5A [Salmo salar]	0.787153	2.86528	2.59941	1.32413	1.81662	-0.740697	2.22053	2.65445	2.50438	1.57193	1.32989	0.265935	0.118011	Prezygotic	stable	2.08395	0.800018	2.45979	0.821441
Gmr#S55471723	S55471723			NADH dehydrogenase subunit 4 [Gadus morhua]	3.22658	1.76469	1.24181	1.7509	2.17625	1.79886	1.28904	0.79106	1.01726	0.768436	0.236175	1.20532	1.03101	Prezygotic	stable	2.07769	1.90867	1.03245	0.810235
Gmr#S44174463	S44174463			zinc finger BED-type containing 4 [Homo sapiens]	2.47567	1.342	2.40998	1.43503	-0.409554	-0.702715	0.542287	0.308059		2.51402	2.32175	2.05522	1.85047	Prezygotic	stable	2.07588	0.107587	0.425173	2.18537
Gmr#GmA0000008749	ENSGMOG00000008749		EOG773R52	Importin subunit alpha-6 [Salmo salar]	2.15179	2.54112	1.53066	3.0224	4.47054		2.79991	2.49096	2.89599	1.21946	0.683348	-0.254598	1.37591	Prezygotic	stable	2.07452	3.74647	2.72895	0.75603
Gmr#S41437187	S41437187			PR domain zinc finger protein 9 [Salmo salar]	1.27201	2.87253	2.07851	1.91627	2.28104	1.62691	1.19687	0.774917	1.30399	0.644094	0.226166	0.791302	0.429726	Prezygotic	stable	2.07435	1.94141	1.09193	0.522822
Gmr#GmA0000012767	ENSGMOG00000012767		EOG7MCZD0	sex comb on midleg-like 2 [Homo sapiens]	2.05489	2.4167	1.74571	2.25378	2.12393	1.26737	2.03741	2.14419	1.60024	0.932136	0.64952	0.465264	0.392247	Prezygotic	stable	2.07243	1.88169	1.92728	0.609792
Gmr#S41365646	S41365646			hypothetical protein [Homo sapiens]	1.66344	2.01347	2.51687	1.51527	1.8589	1.33293	1.34477	1.26277	1.09813	0.80276	0.626361	0.604404	0.409006	Prezygotic	stable	2.06459	1.56903	1.23522	0.610633
Gmr#GmA0000015023	ENSGMOG00000015023		EOG71NW07	CREB binding protein isoform a [Homo sapiens]	1.76072	1.99898	2.40966	2.15383	2.62996	0.504472	1.93483	2.02961	1.84234	1.10471	0.867064	0.643059	0.964245	Prezygotic	stable	2.05645	1.76275	1.93559	0.894769
Gmr#GmA0000006507	ENSGMOG00000006507		EOG751G5X	Centrosomal protein of 27 kDa [Salmo salar]	2.03691	2.27197	1.85789	0.619822	1.20693	1.00615	0.921729	0.579142	0.980275	1.36546	1.62704	0.461774	0.662142	Prezygotic	stable	2.05559	0.944301	0.827049	1.0291
Gmr#S44165740	S44165740			hypothetical protein [Danio rerio]	2.26824	1.82034	2.0751	1.24683	1.66707	0.628328	0.845105	1.10566	1.05332	0.943463	0.804294	0.245966	0.214547	Prezygotic	stable	2.05456	1.18074	1.00136	0.552067
Gmr#Singlet29480				hypothetical protein LOC283254 [Homo sapiens]	2.77307	1.3563	2.03283	1.39163	1.84631	1.84811	2.17707	2.02024	2.21019	1.17696	1.54543	0.123866	0.690452	Prezygotic	stable	2.05407	1.69535	2.13583	0.884177
Gmr#S41464069	S41464069			Unknown	2.13272	2.11149	1.9073	1.5858	1.25776	1.23668	2.44361	2.67604	2.56818	3.7529	4.12215	1.71731	1.50735	Prezygotic	stable	2.0505	1.36008	2.56261	2.77493
Gmr#GmA0000012187	ENSGMOG00000012187		EOG7D54CK	SAPK substrate protein 1 [Salmo salar]	1.66535	2.59427	1.86106	1.08694	1.72709	1.71227	1.81625	1.89173	1.58402	1.85542	1.50972	0.776126	1.38863	Prezygotic	stable	2.04023	1.50877	1.764	1.38247
Gmr#S55465235	S55465235			Unknown	2.00449	2.15838	1.95265	1.64714	1.78178	-0.0643614		0.876371	0.91477	0.885971	0.851952	0.553121	0.784758	Prezygotic	stable	2.03851	1.12152	0.895571	0.76895
Gmr#S55468029	S55468029			Unknown	1.50219	2.30531	2.30793	1.94945	1.60156	2.07063	1.88862	2.07903	2.11148	1.06324	1.29106	1.65321	1.44254	Prezygotic	stable	2.03848	1.87388	2.02638	1.36251
Gmr#S41396940	S41396940			Proline-rich protein PRCC [Salmo salar]	1.59808	2.42115	2.08544	1.92041	1.78553	0.775333	1.53806	1.56437	1.60742	0.827476	0.602727	0.655717	0.730049	Prezygotic	stable	2.03489	1.49376	1.56995	0.703992
Gmr#S43505353	S43505353			Unknown	1.58577	2.19591	2.31415	2.03558	1.5101	1.49843	2.21839	2.33059	2.26988	1.55184	1.79563	0.946986	1.50717	Prezygotic	stable	2.03194	1.68137	2.27295	1.45041
Gmr#GmA0000002206	ENSGMOG00000002206		EOG702Z69	LIM domain and actin-binding protein 1 [Salmo salar]	0.528472	3.33443	2.22954	0.973847	0.825301	0.889768	2.05335	1.48342	2.18894	0.253644	1.06003	0.377603	0.616271	Prezygotic	stable	2.03081	0.896305	1.90857	0.576887
Gmr#S41382966	S41382966	ppargc1b	EOG7Q86CF	hypothetical protein partial [Homo sapiens]	1.67144	2.27411	2.13213	1.87155	2.0171	2.30877	1.87974	1.8731	1.98962	1.41896	1.18207	1.48879	1.28822	Prezygotic	stable	2.02589	2.06581	1.91415	1.34451
Gmr#S41455791	S41455791			Unknown	1.62928	2.13705	2.29721	2.00131	1.57128	1.6924	1.39373	1.25157	1.47439	1.1284	1.26503	1.01867	1.11799	Prezygotic	stable	2.02118	1.755	1.37323	1.13252
Gmr#GmA0000004805_1	ENSGMOG00000004805		EOG7WWSZ5	pseudouridylate synthase 10 [Homo sapiens]	2.78743	1.18525	2.08615	2.30832	0.722901	1.55723	2.63824	1.71012	2.13209	0.975393	0.349254	0.670272	0.162883	Prezygotic	stable	2.01961	1.52948	2.16015	0.53945
Gmr#S41387417	S41387417			Unknown	1.2387	2.1027	2.70122	1.75416	1.91264		1.59166	1.41282	1.92137	1.12616	1.05109	1.35425	1.46526	Prezygotic	stable	2.01421	1.8334	1.64195	1.24919
Gmr#GmA0000019470	ENSGMOG00000019470		EOG74N06G	Eukaryotic translation initiation factor 4B [Salmo salar]	1.88974	2.58648	1.55725	1.95061	1.77602	0.773027	1.57029	1.42321	1.70266	0.995544	0.948169	0.253153	0.970014	Prezygotic	stable	2.01116	1.49989	1.56539	0.79172
Gmr#S43498020	S43498020			Unknown	1.36074	2.71242	1.95508	2.18763	1.90761	2.09439	2.31428	2.36222	2.40384	0.581123	0.634906	0.216384	0.865736	Prezygotic	stable	2.00941	2.06321	2.36011	0.574537
Gmr#GmA0000007368	ENSGMOG00000007368		EOG7J9PCD	Myotubularin-related protein 2 [Salmo salar]	2.68557	1.54136	1.78995	1.66948	2.37137	1.67084	1.95688	1.38962	1.71705	0.772283	0.886299	0.431066	0.758777	Prezygotic	stable	2.00563	1.9039	1.68785	0.712106
Gmr#GmA0000019323	ENSGMOG00000019323		EOG7DRBTM	Splicing factor arginine/serine-rich 10 [Salmo salar]	1.89133	2.03241	2.08672	1.4938	1.27882	1.29106	0.945193	0.919348	0.986405	0.274905	0.499388	1.23611	1.09722	Prezygotic	stable	2.00349	1.35456	0.950315	0.776906
Gmr#S41351036	S41351036			Unknown	2.20745	1.64248	2.15742	1.88399	1.56823	1.59203	1.66038	1.69366	1.79857	1.78039	1.80149	1.36978	1.36239	Prezygotic	stable	2.00245	1.68142	1.71754	1.57851
Gmr#S44182316	S44182316			Unknown	2.1791	1.846	1.95278	1.91508	2.31435	2.50747	2.30997	2.06203	2.15954	1.12922	1.39088	1.2611	0.661045	Prezygotic	stable	1.99263	2.24563	2.17718	1.11056
Gmr#F20B2PE01BNIRJ				reverse transcriptase-like protein [Salmo salar]	2.40701	2.14211	1.42359	1.72142	1.34221	0.713568	1.42769	1.25919	1.1339	0.857498	1.07656	0.452305	0.570232	Prezygotic	stable	1.9909	1.25907	1.27359	0.739149
Gmr#S44172267	S44172267			Unknown	3.13252	1.96726	0.868268	2.08693	2.98101	0.263353	2.90311	2.04725	2.74588	1.41232	0.922703	0.779326	0.64554	Prezygotic	stable	1.98935	1.7771	2.56541	0.939972
Gmr#S41430809	S41430809			hypothetical protein [Homo sapiens]	0.975539	2.528	2.46261	1.77099	2.36433	2.25724	2.31123	1.53631	2.22984	1.03052	0.912032	0.742756	0.324338	Prezygotic	stable	1.98872	2.13085	2.02579	0.752412
Gmr#GmA0000006340	ENSGMOG00000006340		EOG7J9PF0	AN1-type zinc finger protein 5 [Salmo salar]	0.94115	2.81803	2.19987	1.46186	2.08817	0.302633	2.38517	2.20817	2.43297	1.2656	0.742965	0.921002	0.642786	Prezygotic	stable	1.98635	1.28422	2.3421	0.893088
Gmr#Singlet17490				Transcription factor jun-B [Salmo salar]	2.89591	2.00334	1.05114	0.569299	1.81456	1.19395	1.82829	1.3846	1.67297	1.44322	0.996679	0.355285	0.543505	Prezygotic	stable	1.98346	1.1926	1.62862	0.834672
Gmr#GmA0000015918	ENSGMOG00000015918		EOG7QJT24	Adenylyl cyclase-associated protein 1 [Salmo salar]	2.52942	2.16457	1.24017	1.20206	1.57752	0.642124	1.78942	1.44947	1.12094		0.929697	1.72523		Prezygotic	stable	1.97805	1.14057	1.45328	1.32746
Gmr#S41394685	S41394685			Unknown	1.74989	2.03801	2.14029	1.84165	1.92931	1.74482	1.39267	1.40001	1.68402	0.320065	0.271655	0.57991	0.877476	Prezygotic	stable	1.97606	1.83859	1.49223	0.512277
Gmr#S41462005	S41462005			Unknown	1.99904	2.03383	1.89252	1.75839	1.7206	1.74147	1.67859	1.66849	1.57883	0.2155	0.347667	1.52063	0.473445	Prezygotic	stable	1.97513	1.74015	1.64197	0.63931
Gmr#S44204296	S44204296			Unknown	2.58589	1.91664	1.41922	1.77268	2.07627	0.493677	2.21075	1.6757	2.05578	0.621413	0.881598	0.221462	0.376636	Prezygotic	stable	1.97392	1.44754	1.98074	0.525277
Gmr#Singlet28841				hypothetical protein [Homo sapiens]	1.63452	2.12619	2.15284	1.79099	1.89008	1.9723	1.83432	1.74264	1.83172	1.23641	1.01733	1.20859	1.03376	Prezygotic	stable	1.97118	1.88446	1.80289	1.12402
Gmr#GmA0000014586_1	ENSGMOG00000014586		EOG7F4TR1	zinc finger and homeobox protein 1 isoform [Salmo salar]	2.18998	1.5977	2.124	1.22986	1.87389	0.263353	1.40097	1.23362	2.056	1.25957	1.12755	0.602502	0.614994	Prezygotic	stable	1.97056	1.12237	1.56353	0.901154
Gmr#Singlet2150				hypothetical protein [Homo sapiens]	0.897362	2.50112	2.4964	1.67861	2.29985	2.14911	1.94865	2.28732	1.96182	1.57305	1.48775	1.51297	1.00146	Prezygotic	stable	1.96496	2.04252	2.06593	1.39381
Gmr#GmA0000001573	ENSGMOG00000001573		EOG7RBRZD	C-ets-2 [Salmo salar]	1.51299	1.96086	2.4058	2.04961	2.36692	1.94805	2.30127	2.13805	2.5574	1.68959	2.02386	1.09381	1.22118	Prezygotic	stable	1.95988	2.12153	2.33224	1.50711
Gmr#GmA0000018300	ENSGMOG00000018300		EOG7F1ZGQ	Interleukin enhancer-binding factor 3 homolog [Salmo salar]	2.59308	2.05966	1.22663	0.895153	1.2256	0.737697	0.708476	0.776909	0.707327	1.18605	1.09077	0.353529	0.554706	Prezygotic	stable	1.95979	0.952817	0.730904	0.796264
Gmr#GmA0000009226	ENSGMOG00000009226		EOG7KWM5Z	properdin P factor complement 1 precursor [Oncorhynchus mykiss]	2.53631	1.47326	1.8682	0.765318	0.561514	0.202971	1.10588	1.1109	1.37656	0.316608	0.917964	0.529724	0.993432	Prezygotic	stable	1.95926	0.509934	1.19778	0.689432
Gmr#S41390008	S41390008			Unknown	1.75512	2.2692	1.84928	1.82762	1.78423	1.83819	1.7608	1.62315	1.67541	0.682046	0.735346	0.700411	0.787555	Prezygotic	stable	1.95787	1.81668	1.68645	0.726339
Gmr#GmA0000015520_4	ENSGMOG00000015520			Rho GDP-dissociation inhibitor 1 [Salmo salar]	1.18641	2.56651	2.09581	2.24005	2.37638	1.42515	2.47768	1.75004	2.1968	0.449527	0.773187	0.982856	0.558489	Prezygotic	stable	1.94958	2.01386	2.14151	0.691015
Gmr#GmA0000005886	ENSGMOG00000005886		EOG7SFBK7	roquin [Homo sapiens]	1.14751	2.98524	1.71589	2.28497	2.75865	1.48654	2.37472	2.27815	2.19686	1.38332	0.950934	0.673002	0.685033	Prezygotic	stable	1.94955	2.17672	2.28324	0.923072
Gmr#GmA0000015547_5	ENSGMOG00000015547		EOG7HX6DH	Ras-related protein Rap-1b precursor [Salmo salar]	1.45693	2.1978	2.18987	1.85622	2.00808	2.10227	2.15019	1.95017	2.16076	1.62321	1.39642	1.5836	1.46367	Prezygotic	stable	1.9482	1.98886	2.08704	1.51673
Gmr#S55475232	S55475232			Unknown	1.79002	1.9947	2.04871	1.78421	1.71499	2.11734	1.58868	1.83023	1.53975	2.18687	2.3821	0.752847	0.502881	Prezygotic	stable	1.94448	1.87218	1.65289	1.45617
Gmr#F20B2PE01AK7KP				nasal embryonic LHRH factor [Homo sapiens]	1.22255	2.36374	2.24184	1.51649	1.84612	1.81215	1.8845	1.76737	1.98441	1.94396	1.66919	1.40583	1.15938	Prezygotic	stable	1.94271	1.72492	1.87876	1.54459
Gmr#F20B2PE01A5MDD				14-3-3 protein epsilon [Salmo salar]	2.05746	2.02555	1.744	1.47706	1.46216	-0.0101467	1.41295	1.3148	1.48583	1.17344	1.04731	1.45755	1.88604	Prezygotic	stable	1.94234	0.976358	1.40453	1.39108
Gmr#S41377411	S41377411			Unknown	0.684142	2.99203	2.14243	2.06746	3.51117	0.344421	3.72255	2.33114	3.24774	2.00135	2.07504	0.540265	0.687978	Prezygotic	stable	1.93953	1.97435	3.10048	1.32616
Gmr#GmA0000012154	ENSGMOG00000012154		EOG7RZ0CQ	protein-kinase interferon-inducible double stranded RNA dependent inhibitor repressor of (P58 repressor) [Homo sapiens]	1.60499	2.42712	1.7784	2.42166	2.24288	0.577171	1.67938	1.91721	1.34783	0.976541	0.756688	0.339142	0.7334	Prezygotic	stable	1.93684	1.74724	1.64814	0.701443
Gmr#GmA0000013135	ENSGMOG00000013135		EOG7XWHBQ	SWI/SNF-related matrix-associated actin-dependent regulator of chromatin d1 isoform a [Homo sapiens]	1.18859	2.73624	1.88002	2.694	3.05413	1.30633	2.721	2.92848	2.64318	1.50525	1.49347	1.18459	0.622447	Prezygotic	stable	1.93495	2.35149	2.76422	1.20144
Gmr#S41391307	S41391307			Unknown	0.925023	2.55961	2.31829	1.97015	2.20547		1.74933	1.89173	2.14362	1.52086	1.08018	1.46294	2.00578	Prezygotic	stable	1.93431	2.08781	1.92823	1.51744
Gmr#GmA0000020484	ENSGMOG00000020484		EOG7FR26J	suppressor of cytokine signaling 3 [Oncorhynchus mykiss]	1.01332	2.69448	2.07593	2.6225	2.56969	1.04275	2.62863	2.31839	3.26396	1.07277	0.367476	0.286021	0.504901	Prezygotic	stable	1.92791	2.07831	2.73699	0.557792
Gmr#GmA0000008069	ENSGMOG00000008069		EOG76T4FQ	glutaminyl-peptide cyclotransferase-like [Homo sapiens]	1.87186	1.96171	1.9416	1.89278	1.27133	0.12247	1.75639	1.9315	1.13091	0.692138	0.833625	0.449204	0.673985	Prezygotic	stable	1.92506	1.09553	1.60627	0.662238
Gmr#GmA0000016332	ENSGMOG00000016332		EOG7N05TD	Integrin beta-1 precursor [Salmo salar]	1.69103	2.61736	1.45509	2.01476	2.85692	0.105715	3.51082	2.53836	3.21697	1.15316	1.09004	0.20355	2.04737	Prezygotic	stable	1.92116	1.65913	3.08872	1.12353
Gmr#GmA0000001314	ENSGMOG00000001314			Mothers against decapentaplegic homolog 5 [Salmo salar]	1.69416	1.79076	2.27214	2.10344	1.62895	1.53036	2.155	2.09498	1.81538	0.857498	0.735639	0.631555	0.452545	Prezygotic	stable	1.91902	1.75425	2.02179	0.669309
Gmr#S51729132	S51729132			Unknown	2.22703	1.999	1.52312	1.6249	1.87791	0.379773	2.64904	1.70383	2.65586	0.798134	0.929737	0.310215		Prezygotic	stable	1.91638	1.29419	2.33624	0.679362
Gmr#S41363045	S41363045			Unknown	2.96404	1.95335	0.830551	1.37985	2.48928	0.147363	2.12017	1.22134	2.0789	0.944297	0.730566	0.486498	0.412992	Prezygotic	stable	1.91598	1.33883	1.8068	0.643588
Gmr#GmA0000008209	ENSGMOG00000008209		EOG7T79GN	Epithelial cadherin precursor [Salmo salar]	0.67376	2.71692	2.35518	1.69063	1.84699	0.579002	1.82575	1.66218	1.71686	1.85014	0.773678	0.761355	0.278542	Prezygotic	stable	1.91529	1.37221	1.73493	0.915929
Gmr#S41395883	S41395883	mex3b	EOG7P5MQD	Unknown		1.8225	2.00654	1.43981	0.962883	1.51024	4.16169	4.67825	4.35712	4.57953	5.23137	5.28285	5.41304	Prezygotic	stable	1.91452	1.30431	4.39902	5.1267
Gmr#GmE091117i12012				Calcium/calmodulin-dependent protein kinase type 1 [Salmo salar]	2.50406	1.3241		0.622443	1.09003	0.844943	1.39758	1.29488	1.82815	0.475876	0.0448714	0.901766	0.782377	Prezygotic	stable	1.91408	0.852472	1.50687	0.551223
Gmr#GmA0000017274	ENSGMOG00000017274		EOG7G1NWJ	Guanine nucleotide-binding protein GI/GS/GT subunit beta-1 [Salmo salar]	2.04195	2.13494	1.5374	0.496966	0.902563	-0.0347452	1.12196	1.55782	1.25531	1.70009	1.37154	1.98381	1.61213	Prezygotic	stable	1.90476	0.454928	1.3117	1.66689
Gmr#GmA0000017967	ENSGMOG00000017967			Rieske domain-containing protein [Salmo salar]	1.43123	2.22531	2.05165	1.83943	1.9534	2.32267	1.81556	1.81228	1.98797	1.51034	1.14114	1.49901	1.21967	Prezygotic	stable	1.90273	2.0385	1.87194	1.34254
Gmr#GmA0000019789	ENSGMOG00000019789			AF394686_1 C1q-like adipose specific protein [Salvelinus fontinalis]	3.03739	1.90432	0.755706	2.18931	2.32403	-0.232299	1.93925	2.20327	2.01718	1.46156	0.957673	0.632231	0.490302	Prezygotic	stable	1.89914	1.42701	2.05323	0.885441
Gmr#S55476429	S55476429			Unknown	2.64685	1.27408	1.77223	1.42265	0.304886	-0.355577	0.111222	0.340757	0.639042	-0.00834879	-0.0311629	2.79083	2.54478	Prezygotic	stable	1.89772	0.45732	0.363674	1.32402
Gmr#GmA0000005919	ENSGMOG00000005919		EOG7K3N8S	Glucosamine--fructose-6-phosphate aminotransferase 1 [Salmo salar]	1.2886	2.66217	1.74157	2.28685	2.63836	1.87763	1.96061	2.08674	1.60258	1.45232	1.18538	1.21319		Prezygotic	stable	1.89745	2.26761	1.88331	1.28363
Gmr#S55464181	S55464181			Unknown	1.77798	1.87323	2.03631	2.47137	2.75408	2.66034	2.34138	2.41374	2.07997	0.587382	0.516952	1.77154	1.24402	Prezygotic	stable	1.89584	2.6286	2.27836	1.02997
Gmr#S55469810	S55469810			Unknown	0.784504	2.35348	2.54856	2.06187	1.33686	0.147363	1.96592	1.24591	1.82096	-0.136047	1.14557	0.729651	1.10874	Prezygotic	stable	1.89551	1.18203	1.6776	0.711979
Gmr#GmA0000010355	ENSGMOG00000010355			hypothetical protein [Salmo salar]	1.34966	2.09789	2.23002	0.841293	1.99683	0.476827	1.58416	1.59475	1.70231	0.721339	0.282184	0.612911	0.377428	Prezygotic	stable	1.89252	1.10498	1.62707	0.498466
Gmr#S41387368	S41387368			Unknown	2.02911	1.90905	1.73695	1.57124	1.83551	1.1972	1.34312	1.59684	1.31198	1.42045	1.18901	1.88586	1.65832	Prezygotic	stable	1.8917	1.53465	1.41731	1.53841
Gmr#GmA0000001693	ENSGMOG00000001693		EOG74N082	inwardly-rectifying channel subfamily J member 2 [Oncorhynchus mykiss]	2.79044	0.893734	1.96217	0.342321	2.20046	0.744429	1.44188	1.15456	2.56014	1.02527	0.638957	0.204659		Prezygotic	stable	1.88211	1.09574	1.71886	0.622962
Gmr#GmA0000010925	ENSGMOG00000010925		EOG7QJT1X	Cryptochrome-1 [Salmo salar]	1.99115	2.05536	1.59044	2.36068	2.35778	1.13799	1.92959	1.95943	1.73509	0.75151	0.771687	0.38518	0.49549	Prezygotic	stable	1.87898	1.95215	1.8747	0.600967
Gmr#S55476809	S55476809			Unknown	1.77463	1.86578	1.98181	1.80224	2.19412	1.10496	1.00135	1.45126	0.860942	1.19299	1.15293	1.35285	1.39743	Prezygotic	stable	1.87407	1.70044	1.10452	1.27405
Gmr#S41579148	S41579148			Unknown	1.38787	2.06849	2.16551	1.38779	1.52823	1.67732	1.42454	1.20462	1.28672	1.53292	2.07546	2.39377	1.46509	Prezygotic	stable	1.87396	1.53111	1.30529	1.86681
Gmr#S41417040	S41417040			Unknown	1.26405	2.18792	2.13841	1.76566	1.90136	2.28675	1.90948	1.85291	2.07686	1.48908	1.21277	1.43938	1.22708	Prezygotic	stable	1.86346	1.98459	1.94642	1.34208
Gmr#S55460125	S55460125			NU2M_GADMO RecName: Full=NADH-ubiquinone oxidoreductase chain 2; AltName: Full=NADH dehydrogenase subunit 2	2.51132	1.48557	1.58801	1.50624	1.40381	1.15998	1.2156	1.11152	1.11045	0.721382	0.819632	1.14491	0.963548	Prezygotic	stable	1.86163	1.35668	1.14586	0.912368
Gmr#GmA0000006801	ENSGMOG00000006801		EOG7576M9	60 kDa heat shock protein mitochondrial precursor [Salmo salar]	2.0554	2.09678	1.42998	1.94126	0.330342	0.8939	1.08442	1.3462	1.50527	0.979309	0.307465	1.28609	1.53763	Prezygotic	stable	1.86072	1.05517	1.31196	1.02762
Gmr#S41434268	S41434268			Unknown	1.51901	2.12884	1.93103	1.57012	1.71031	1.88047	1.0791	1.27964	1.41722	1.11482	0.872776	0.757899	0.950743	Prezygotic	stable	1.85963	1.7203	1.25865	0.92406
Gmr#S41456239	S41456239			Unknown	2.56771	3.11508	-0.106555	1.65382	3.53362		3.27653	3.15337	3.34788	1.08779	0.305069	0.454389	0.581157	Prezygotic	stable	1.85874	2.59372	3.25926	0.607101
Gmr#GmA0000006295	ENSGMOG00000006295		EOG7TQNPS	phosphatase and actin regulator 4 isoform 1 [Homo sapiens]	1.11161	2.45157	2.00046	1.85306	2.39384	1.39854	1.79418	1.35228	1.71173	1.41867	1.33903	0.666468	1.07427	Prezygotic	stable	1.85455	1.88181	1.6194	1.12461
Gmr#S41392258	S41392258			Unknown	1.69929	1.88629	1.965	1.88058	2.34168	0.439638	1.95688	1.93239	2.01315	2.25485	2.49563	0.562581	1.10771	Prezygotic	stable	1.85019	1.55397	1.96747	1.60519
Gmr#GmA0000010192	ENSGMOG00000010192		EOG7F4TQM	B-cell CLL/lymphoma 11B isoform 2 [Homo sapiens]	2.08644	1.07592	2.38755	1.31507	1.52613	0.377123	2.42772	1.67706	0.817546	0.701278	0.648548	0.253228	0.592816	Prezygotic	stable	1.84997	1.07277	1.64078	0.548968
Gmr#GmA0000008830	ENSGMOG00000008830		EOG7BGBBG	C16orf52 homolog B [Salmo salar]	1.51613	2.27888	1.74689	0.523053	1.33837	1.15645	1.47874	1.62069	1.62411	0.785544	0.330011	0.60745	0.76077	Prezygotic	stable	1.8473	1.00596	1.57451	0.620944
Gmr#GmA0000003047	ENSGMOG00000003047		EOG7P2RFJ	Na/K ATPase alpha subunit isoform 3 [Oncorhynchus mykiss]	2.31375	2.04858	1.15848	2.22131	2.37172	0.550213	2.14425	1.97287	1.89932	0.9449	0.758202	0.343121	0.624887	Prezygotic	stable	1.84027	1.71441	2.00548	0.667777
Gmr#GmA0000016534	ENSGMOG00000016534		EOG7P5MQD	mex-3 homolog B [Homo sapiens]	2.20181	2.06497	1.24178	1.35155	1.57956	0.925187	2.19237	2.20697	2.15532	1.99337	1.62272	1.37012	1.97278	Prezygotic	stable	1.83619	1.28543	2.18489	1.73975
Gmr#GmA0000017414_4	ENSGMOG00000017414		EOG7NZW7G	UDP-Gal:betaGlcNAc beta 14- galactosyltransferase 3 [Homo sapiens]	1.52909	2.46	1.51813	2.19963	3.07646	1.01273	2.75544	2.90028	2.55346	1.80372	1.89281	1.16059	1.04936	Prezygotic	stable	1.83574	2.09627	2.73639	1.47662
Gmr#GmA0000018171	ENSGMOG00000018171		EOG79W3VJ	Homeobox protein PKNOX1 [Salmo salar]	1.3639	2.09883	2.04378	1.97872	2.19777	0.943557	1.40075	0.880172	1.43207	0.896178	0.949419	0.299162	-0.00238371	Prezygotic	stable	1.8355	1.70668	1.23766	0.535594
Gmr#GmE091117i03462				hypothetical protein [Danio rerio]	1.20092	2.22787	2.06858	1.79064	1.7617	1.93175	1.86471	1.71419	2.02012	1.30732	1.08849	1.36992	1.27663	Prezygotic	stable	1.83246	1.82803	1.86634	1.26059
Gmr#S55475483	S55475483			Unknown	1.18104	2.27264	2.04367	1.03106	1.01537	1.23785		1.34834	1.19494	1.0422	1.03023	0.475534	0.582787	Prezygotic	stable	1.83245	1.09476	1.27164	0.782688
Gmr#S55471606	S55471606			Unknown	2.30442	1.2632	1.92945	0.90449	1.19544	-0.293994	1.66918	1.58548	1.70849	0.0308433	0.334165	1.38909	1.27409	Prezygotic	stable	1.83236	0.601979	1.65438	0.757047
Gmr#GmA0000006874	ENSGMOG00000006874		EOG73BP22	E1A binding protein p400 [Homo sapiens]	2.36258	1.26788	1.85405	1.05	0.929786	-0.57839	1.52445	1.40523	1.4447	0.277792	0.785789	0.558511	0.958447	Prezygotic	stable	1.82817	0.467132	1.45813	0.645135
Gmr#S41354722	S41354722			RNA methyltransferase NOL1 [Salmo salar]	1.9001	2.04352	1.52437	1.75848	1.86527	0.868949	1.26403	1.31183	1.32734	2.82679	2.95198	1.94986	1.89441	Prezygotic	stable	1.82266	1.49757	1.30107	2.40576
Gmr#GmA0000007701	ENSGMOG00000007701		EOG7M3BQH	Ran-specific GTPase-activating protein [Salmo salar]	1.99499	2.00928	1.45078	1.42238	1.28703	0.516009	1.65693	1.25356	1.50854	1.54133	1.57411	0.608641	0.440581	Prezygotic	stable	1.81835	1.07514	1.47301	1.04117
Gmr#GmA0000017776	ENSGMOG00000017776		EOG718D48	hypothetical protein [Danio rerio]	1.8416	1.79076	1.81482	1.7589	2.12404	1.30633	1.77439	2.08674	2.00006	1.05418	1.08617	-0.0411739	0.388503	Prezygotic	stable	1.81573	1.72976	1.95373	0.62192
Gmr#S41384339	S41384339			Unknown	1.31619	2.18598	1.93875	1.95726	1.66392	1.07165	1.86321	1.86151	1.7351	-0.0396923	0.230263	1.04184	1.23268	Prezygotic	stable	1.81364	1.56428	1.81994	0.616273
Gmr#GmA0000020132	ENSGMOG00000020132		EOG7P2RFS	Leucine-rich repeat-containing protein 15 precursor [Salmo salar]	2.25522	1.12085	2.03842	1.16788	0.822592	-0.0537707	1.04041	1.28561	1.53446	1.32355	1.70597	1.16519	1.64447	Prezygotic	stable	1.80483	0.645567	1.28683	1.45979
Gmr#GmA0000019547	ENSGMOG00000019547		EOG7CZCV4	Zinc finger protein ubi-d4 [Salmo salar]	1.68916	1.96502	1.74136	2.15885	2.18332	1.35606	1.59153	1.42592	1.65116	1.12653	1.00755	1.68286	1.63325	Prezygotic	stable	1.79851	1.89941	1.5562	1.36255
Gmr#GmA0000000997	ENSGMOG00000000997		EOG7G1NX8	ATP synthase subunit s mitochondrial precursor [Salmo salar]	0.832127	2.11477	2.44639	1.86135	1.80578	1.92211	2.02465	2.22717	2.18156	1.70576	1.76162	2.1149	1.58871	Prezygotic	stable	1.79776	1.86308	2.14446	1.79275
Gmr#GmA0000017553	ENSGMOG00000017553		EOG7NCNS4	Peroxisomal proliferator-activated receptor A-interacting complex 285 kDa protein [Salmo salar]	1.35153	2.13223	1.88997	2.08181	2.33933	1.38439	1.3093	1.28446	1.28727	0.696525	0.599057	0.599989	0.561	Prezygotic	stable	1.79124	1.93518	1.29368	0.614143
Gmr#S44186915	S44186915			Unknown	1.29342	2.01209	2.0681	2.27831	2.30007	1.89192	2.35553	2.79261	2.45543	1.10289	1.04144	1.2481	1.22341	Prezygotic	stable	1.7912	2.15677	2.53452	1.15396
Gmr#S44187763	S44187763			Unknown	1.35737	1.63765	2.37499	2.5212	2.54391	0.503972	1.86964	1.61928	1.80626	1.14576	1.18108	2.11402	2.31641	Prezygotic	stable	1.79	1.85636	1.76506	1.68932
Gmr#GmA0000013361_1	ENSGMOG00000013361		EOG7D284C	ubiquitin-conjugating enzyme E2Q [Homo sapiens]	1.43904	2.07358	1.85632	1.58833	1.85825	1.98095	1.72064	1.68044	1.81165	1.37475	0.988519	1.28574	0.911573	Prezygotic	stable	1.78965	1.80918	1.73758	1.14015
Gmr#GmA0000010769	ENSGMOG00000010769		EOG7934X7	Zinc finger protein 710 [Salmo salar]	0.989337	2.47262	1.88251	1.68737	2.00289	1.7723	1.98866	0.998662	2.00216	1.37452	0.796324	0.140443	0.266567	Prezygotic	stable	1.78149	1.82085	1.66316	0.644463
Gmr#GmA0000019213	ENSGMOG00000019213		EOG7NGJ1X	RNA-binding region (RNP1 RRM) containing 3 [Homo sapiens]	1.06977	2.20425	2.07038	1.45249	1.89855	2.14735	1.33662	1.27364	1.1477	1.79774	1.91426	0.601026	0.400332	Prezygotic	stable	1.78147	1.8328	1.25265	1.17834
Gmr#S44192104	S44192104			par-3 partitioning defective 3 homolog B isoform a [Homo sapiens]	1.365	1.99302	1.96125	1.65967	1.6135	1.72604	1.78322	1.57763	1.77068	1.04976	0.864657	1.40713	1.3512	Prezygotic	stable	1.77309	1.6664	1.71051	1.16819
Gmr#S43498427	S43498427			Unknown	1.45442	2.52668	1.32879	1.22458	1.6901	0.476827	3.30019	2.25973	3.48902	1.00409	0.349254	0.0101684	0.696195	Prezygotic	stable	1.76996	1.1305	3.01631	0.514927
Gmr#S41380665	S41380665			Unknown	1.12839	2.35547	1.8207	1.38098	1.92536	1.22137	2.14838	2.05064	2.07438	1.70043	1.51541	1.14616	1.35736	Prezygotic	stable	1.76819	1.50924	2.09113	1.42984
Gmr#S55459852	S55459852			Unknown	2.37151	1.26796	1.66403	1.21236	1.31152	1.11811	0.898967	1.23229	1.1267	0.897295	0.874371	0.741402	0.543115	Prezygotic	stable	1.76783	1.214	1.08599	0.764046
Gmr#S41467113	S41467113			Unknown	1.71462	1.78469	1.79663	0.96967	1.33755	0.91914	1.21442	1.25574	1.20727	1.28559	0.952564	0.661395	0.833025	Prezygotic	stable	1.76531	1.07545	1.22581	0.933143
Gmr#GmA0000009290	ENSGMOG00000009290		EOG7HHQG2	bromodomain containing 2 [Salmo salar]	1.72503	1.70287	1.86548	1.62048	1.25609	1.39097	1.54611	1.51656	1.64552	0.64479	0.798027	0.84937	1.20582	Prezygotic	stable	1.76446	1.42251	1.5694	0.874502
Gmr#GmA0000001511	ENSGMOG00000001511		EOG7GTMSD	Makorin-2 [Salmo salar]	2.21239	1.82712	1.25169	1.74548	1.72893	0.57916	1.5606	1.7847	1.29259	0.974011	0.205392	0.768066	0.956061	Prezygotic	stable	1.76373	1.35119	1.54596	0.725882
Gmr#GmA0000012656_2	ENSGMOG00000012656			Serine protease HTRA1 [Salmo salar]	2.49475	0.797076	1.99549	1.38295	1.69208	0.326352	1.82536	1.82479	1.72383		0.879044	1.17237	0.827161	Prezygotic	stable	1.76244	1.13379	1.79133	0.959525
Gmr#S55458623	S55458623			Unknown	0.298853	2.45622	2.50202	2.38785	1.96087	2.40669	2.60639	3.0291	2.71899	4.46232	4.80509	2.26513	2.36352	Prezygotic	stable	1.75236	2.2518	2.78483	3.47402
Gmr#GmE091117i03461				hypothetical protein [Danio rerio]	1.11792	2.11727	2.02105	1.6391	1.46189	1.9082	1.78291	1.73704	1.96663	1.20162	1.13484	1.2635	1.23676	Prezygotic	stable	1.75208	1.66973	1.82886	1.20918
Gmr#F20B2PE02HLYX4				NADH dehydrogenase 1 alpha subcomplex subunit 7 [Salmo salar]	0.75314	2.82138	1.67054	2.67907	2.13648	1.49535	2.01822	2.99224	2.44842	1.4701	1.68985	0.864152	0.539911	Prezygotic	stable	1.74835	2.10363	2.48629	1.141
Gmr#GmA0000003300	ENSGMOG00000003300		EOG7WSXS3	hypothetical protein LOC450064 [Danio rerio]	2.41569	1.14329	1.6842	1.02627	0.906778	0.144093	1.18373	1.09377	0.998013	1.7653	1.74969	1.028	0.901123	Prezygotic	stable	1.74773	0.69238	1.09184	1.36103
Gmr#GmA0000010466	ENSGMOG00000010466		EOG7PRV4Z	WD repeat-containing protein 57 [Salmo salar]	1.49865	1.83646	1.9072	1.35324	1.63256	2.19138	1.3845	1.3957	1.26384	1.01945	1.24283	0.227737	0.0719025	Prezygotic	stable	1.74744	1.72573	1.34801	0.64048
Gmr#GmA0000001822	ENSGMOG00000001822		EOG74F7Q0	kelch domain containing 4 [Homo sapiens]	1.25077	2.16468	1.814	2.04132	1.99405	1.53911	1.04773	1.00477	1.02906	0.803437	1.00565	0.244874	0.385251	Prezygotic	stable	1.74315	1.85816	1.02719	0.609803
Gmr#S41365742	S41365742			Unknown	1.86466	1.81226	1.54734	1.56355	1.93448	1.68133	1.25833	1.46031	1.18137	1.41339	1.09294	1.07837	0.818653	Prezygotic	stable	1.74142	1.72645	1.3	1.10084
Gmr#S43498805	S43498805			Unknown	1.01133	2.32171	1.89003	1.82246	2.05663		1.62646	1.51156	1.92085	1.17967	0.686878	0.907088	1.05391	Prezygotic	stable	1.74102	1.93955	1.68629	0.956886
Gmr#GmA0000009053	ENSGMOG00000009053		EOG7JT1KJ	interleukin-1 receptor-associated kinase 1 isoform 2 [Homo sapiens]	1.34975	2.00091	1.8682	1.61282	1.74423	1.78429	1.72292	1.66764	1.80383	1.39034	0.959448	1.42246	1.27734	Prezygotic	stable	1.73962	1.71378	1.73146	1.2624
Gmr#GmA0000001704	ENSGMOG00000001704		EOG74F7PP	hypothetical protein [Salmo salar]	0.976046	2.0722	2.14753	2.77655	2.34139	1.45461	2.46186	2.01204	2.2616	1.06905	0.408821	0.600671	0.699778	Prezygotic	stable	1.73193	2.19085	2.24517	0.69458
Gmr#GmA0000020327	ENSGMOG00000020327		EOG7X3JF9	transmembrane protein 15 [Homo sapiens]	3.22215	1.00114	0.967804	0.686733	1.69933	0.600979	1.47905	1.34198	2.02762	0.560809	1.09343	1.22732	0.713501	Prezygotic	stable	1.73036	0.995681	1.61622	0.898765
Gmr#GmA0000010062	ENSGMOG00000010062			Ras-related protein Rab-8A [Salmo salar]	0.958315	2.33147	1.87366	2.05525	1.64438	0.122101	3.2082	2.98027	3.46662	0.307654	0.590835	0.84732	1.11416	Prezygotic	stable	1.72115	1.27391	3.21836	0.714992
Gmr#S41422430	S41422430			Unknown	1.82856	0.719424	2.61439	1.59178	1.58063	0.147363	1.89608	1.16344	1.39281	0.95297	0.126982	0.421363	0.612459	Prezygotic	stable	1.72079	1.10659	1.48411	0.528443
Gmr#GmA0000008794	ENSGMOG00000008794		EOG7PVQCJ	retinoic acid receptor gamma b [Salmo salar]	0.0866262	2.52799	2.5283	1.94587	2.91501	2.0176	2.12971	2.305	1.84608	3.059	3.02692	1.33352	0.768569	Prezygotic	stable	1.71431	2.29283	2.0936	2.047
Gmr#GmA0000002429	ENSGMOG00000002429			143B2_ONCMY RecName: Full=14-3-3 protein beta/alpha-2; Short=Protein 14-3-3B2	2.08634	1.27853	1.77557	1.70415	1.22727	1.71726	2.17619	1.71933	1.42514	1.1532		0.573876	1.03289	Prezygotic	stable	1.71348	1.54956	1.77355	0.919989
Gmr#GmA0000013557	ENSGMOG00000013557		EOG77STTX	Serine/threonine-protein phosphatase PP1-gamma catalytic subunit [Salmo salar]	1.35962	2.39976	1.36146	1.60156	2.11074	1.03265	2.07613	2.14523	1.90238	1.92598	1.47316	0.671147	1.03879	Prezygotic	stable	1.70695	1.58165	2.04125	1.27727
Gmr#GmA0000019657	ENSGMOG00000019657		EOG7V70VT	plexin B2 [Homo sapiens]	1.77036	1.96114	1.38368	1.13187	1.92578	1.41867	1.42601	1.30441	1.46191	1.21048	0.841549	0.477592	0.49579	Prezygotic	stable	1.70506	1.49211	1.39744	0.756353
Gmr#GmA0000007757	ENSGMOG00000007757		EOG744N0C	glucose transporter 4 [Gadus morhua]	1.14085	2.0242	1.94224	1.57454	1.6462	1.7212	1.85391	1.7023	1.86652	1.52611	1.21015	1.41736	1.24691	Prezygotic	stable	1.70243	1.64731	1.80758	1.35013
Gmr#GmA0000014077_7	ENSGMOG00000014077		EOG7N8SJ4	Ubiquitin carboxyl-terminal hydrolase 4 [Salmo salar]	1.66414	1.64343	1.7989	0.850108	1.93466	0.3609	2.5897	1.80201	2.52473	1.2894	0.443679	0.540265	0.434166	Prezygotic	stable	1.70216	1.04856	2.30548	0.676877
Gmr#GmA0000013638	ENSGMOG00000013638		EOG79PCBR	embryonic lethal abnormal vision like 1 [Salmo salar]	0.300063	2.66157	2.14041	0.51172	1.06571	0.256085	-0.043408	-0.246708	-0.0862017	1.3202	2.01624	2.47778	2.05072	Prezygotic	stable	1.70068	0.611172	-0.125439	1.96623
Gmr#GmA0000019606_2	ENSGMOG00000019606		EOG7KH48W	Zinc finger protein 710 [Salmo salar]	0.120497	2.98006	2.00116	1.64266	2.43469	-0.276564	2.40933	2.07792	2.66707	1.80372	2.11518	0.738526	0.924664	Prezygotic	stable	1.70057	1.26693	2.38477	1.39552
Gmr#S41378526	S41378526			PR domain zinc finger protein 9 [Salmo salar]	0.779446	2.21471	2.09766	1.93409	1.6791	2.16867	2.19416	2.19821	2.48513	0.873732	1.34935	0.97544	0.914432	Prezygotic	stable	1.69727	1.92729	2.2925	1.02824
Gmr#S41385534	S41385534			Unknown	1.03613	1.97338	2.07586	1.527	1.12894	1.75316	1.47936	1.49616	1.545	0.450353	0.650554	1.23177	1.1089	Prezygotic	stable	1.69512	1.4697	1.50684	0.860394
Gmr#S43508042	S43508042			Unknown	1.07264	2.01741	1.9942	1.52648	1.56288	1.78256	1.69642	1.80706	1.89919	1.27273	1.13099	1.39083	1.21191	Prezygotic	stable	1.69475	1.62397	1.80089	1.25162
Gmr#S55465308	S55465308			Unknown	1.72	1.62173	1.7408	1.33675	1.34895	1.00132	1.25266	1.01788	1.11935	1.44201	1.4349	1.04789	1.17371	Prezygotic	stable	1.69418	1.22901	1.12996	1.27463
Gmr#S41351191	S41351191			Unknown	1.07003	1.95824	2.05187	1.28075	1.64694	1.31909	1.0288	1.33296	1.3002	3.31431	2.96392	2.41697	2.3382	Prezygotic	stable	1.69338	1.41559	1.22065	2.75835
Gmr#S55469572	S55469572			Unknown	0.740179	2.54983	1.77234	1.45898	2.27669	0.855123	2.68613	2.00763	2.75825	0.253644	0.587095	0.715629	1.04101	Prezygotic	stable	1.68745	1.53026	2.484	0.649344
Gmr#S41354098	S41354098			Unknown	1.98857	1.61266	1.44383	0.831132	1.00011	1.39943		2.66835	1.48203	0.983184	-0.00497426	0.865939	1.03306	Prezygotic	stable	1.68169	1.07689	2.07519	0.719302
Gmr#Contig18425				hypothetical protein [Homo sapiens]	1.83708	1.0883	2.1116	1.83468	3.01056	0.491155	2.00551	1.64905	2.41013	1.10967	1.02448	0.739694	1.45263	Prezygotic	stable	1.67899	1.7788	2.02156	1.08162
Gmr#GmA0000013056	ENSGMOG00000013056		EOG7MPK40	Eukaryotic peptide chain release factor GTP-binding subunit ERF3B [Salmo salar]	1.68971	1.99946	1.34731	1.61347	2.08551	1.07205		1.60804	1.63443	0.660551	0.489762	1.22734	0.755594	Prezygotic	stable	1.67883	1.59034	1.62123	0.783312
Gmr#GmA0000006899	ENSGMOG00000006899		EOG78D28V	Neurogenic differentiation factor 1 [Salmo salar]	0.319551	2.66217	2.04515	1.34602	1.99699	-0.418984	2.01107	1.63566	1.91667	1.09345	1.57479	2.69683	3.30687	Prezygotic	stable	1.67562	0.974675	1.85447	2.16798
Gmr#GmA0000001096	ENSGMOG00000001096		EOG7NKD8G	RCC2 homolog [Salmo salar]	1.99963	1.73799	1.27779	1.31543	1.47091	0.607561	1.37244	1.55797	1.12933	2.90531	2.25877	1.55024	1.88512	Prezygotic	stable	1.6718	1.1313	1.35325	2.14986
Gmr#GmA0000004878	ENSGMOG00000004878		EOG7RR7X8	tweety 1 isoform 1 [Homo sapiens]	2.01749	1.16192	1.82849	-0.00507594	1.21901	0.160906	1.65474	1.15337	1.83284	1.04968	1.03838	0.677281	0.967733	Prezygotic	stable	1.6693	0.45828	1.54698	0.933269
Gmr#GmA0000005413_2	ENSGMOG00000005413		EOG7XD561	CK046 protein [Salmo salar]	1.16584	1.89498	1.94571	2.11637	1.88514	0.370972	2.32179	1.69048	1.45571	0.835704	0.938034	0.261807	1.12887	Prezygotic	stable	1.66884	1.45749	1.82266	0.791104
Gmr#S41393754	S41393754			Unknown	0.508379	2.24423	2.25041	1.53193	1.77027	1.99344	1.18725	1.42538	1.30732	0.107211	-0.136061	3.13052	4.02285	Prezygotic	stable	1.66767	1.76521	1.30665	1.78113
Gmr#S44199544	S44199544			Unknown	1.54064	1.79293		1.39185	3.65763	0.377123	3.56817	0.185974	2.9845	1.99299	1.39247	-0.300729	0.434166	Prezygotic	stable	1.66678	1.80887	2.24621	0.879724
Gmr#GmA0000016350	ENSGMOG00000016350		EOG7XPRV3	UBP12_SALSA RecName: Full=Ubiquitin carboxyl-terminal hydrolase 12; AltName: Full=Ubiquitin thioesterase 12; AltName: Full=Ubiquitin-specific-processing protease 12; AltName: Full=Deubiquitinating enzyme 12	0.939944	3.06555	0.963586	2.42916	2.65772	0.9285	2.43237	1.28363	1.77456	0.449858	0.550171	0.162224	0.938178	Prezygotic	stable	1.65636	2.00513	1.83019	0.525108
Gmr#F20B2PE01BC2AT				similar to pol polyprotein [Danio rerio]	2.55995	1.27792	1.11285	0.680247	0.922231	0.334767	0.846517	0.83067	0.96396	1.14138	1.22204	0.791419	0.682949	Prezygotic	stable	1.65024	0.645748	0.880382	0.959447
Gmr#S44191213	S44191213			Unknown	1.56628	1.53544	1.84702	1.12777	1.45064	1.15207	1.09453	1.15053	0.909437	1.87043	2.17368	1.7544	1.36817	Prezygotic	stable	1.64958	1.24349	1.0515	1.79167
Gmr#GmA0000006575	ENSGMOG00000006575		EOG7DV72Q	Transmembrane protein C1orf78 homolog [Salmo salar]	1.93291	1.40433	1.61097	1.65889	1.99219	1.31273	1.62808	0.939537	1.20901	1.1589	1.22346	1.1605	1.10472	Prezygotic	stable	1.6494	1.6546	1.25888	1.16189
Gmr#S55468471	S55468471			Unknown	2.85671	1.20432	0.883415	1.91808	1.66209	0.487371	1.23238	1.09176	2.0789	1.48965	2.19927	1.86765	2.26859	Prezygotic	stable	1.64815	1.35585	1.46768	1.95629
Gmr#S41387618	S41387618			Unknown	0.928406	2.00232	2.00773	1.62037	1.60495	1.87807	1.84073		1.90271	1.34185	1.14632	1.26738	1.19866	Prezygotic	stable	1.64615	1.70113	1.87172	1.23855
Gmr#S41428077	S41428077			hypothetical protein [Homo sapiens]	1.36049	1.74112	1.83077	1.54503	1.74074	1.59189	1.78505	1.75384	1.56658	1.58083	1.41124	1.33142	1.18541	Prezygotic	stable	1.64413	1.62589	1.70182	1.37722
Gmr#GmA0000017629	ENSGMOG00000017629		EOG79CRMT	BRD2 [Salmo salar]	1.24329	2.25772	1.39466	1.62033	0.826905	1.21709	1.53526	1.35976	1.63142	1.14772	1.01368	1.0043	1.45256	Prezygotic	stable	1.63189	1.22144	1.50881	1.15457
Gmr#GmA0000010497	ENSGMOG00000010497		EOG72V9WJ	Interferon-related developmental regulator 2 [Salmo salar]	2.00719	2.00612	0.878269	0.787419	1.32964	1.11653	0.934217	0.899316	0.719479	1.44485	0.717086	0.572022	0.478462	Prezygotic	stable	1.63053	1.07786	0.851004	0.803105
Gmr#S51732431	S51732431			Hepatitis B virus X-interacting protein [Salmo salar]	1.21195	1.92015	1.75363	1.65813	1.66265	1.76091	1.4191	1.60812	1.45588	0.509514	0.64954	0.991988	0.916184	Prezygotic	stable	1.62858	1.6939	1.49437	0.766806
Gmr#GmA0000003097	ENSGMOG00000003097		EOG7B2V9T	Cadherin-17 [Salmo salar]	2.00746	0.89799	1.97537	0.923268	-0.0887808	0.289447	0.617412	-0.451768	0.0334182	1.44303	1.09853	1.63309	1.94461	Prezygotic	stable	1.62694	0.374645	0.0663541	1.52981
Gmr#F20B2PE02JP2CC				DNA topoisomerase I [Homo sapiens]	0.94115	2.66982	1.25209	2.14423	2.0782	0.708872	2.24366	2.08303	1.61842	1.27232	0.487292	0.194153	0.278688	Prezygotic	stable	1.62102	1.64377	1.9817	0.558113
Gmr#GmA0000003008_1	ENSGMOG00000003008		EOG7HHQG5	ATP synthase H transporting mitochondrial F1 complex beta [Salmo salar]	1.42672	1.95657	1.46856	0.983619	1.68362	1.35111	1.1056	1.45327	1.14146	0.517241	0.385806	1.01868	1.05423	Prezygotic	stable	1.61728	1.33945	1.23344	0.743989
Gmr#GmA0000008594	ENSGMOG00000008594		EOG73JDJG	RNA binding motif protein 26 [Homo sapiens]	0.114681	2.24838	2.47357	1.44923	1.47675	1.79546	1.626	1.84358	1.83562	1.44812	1.89042	0.865288	-0.115917	Prezygotic	stable	1.61221	1.57381	1.7684	1.02198
Gmr#GmA0000003177	ENSGMOG00000003177		EOG73BP2G	Elongation factor 2 [Salmo salar]	1.54646	1.67757	1.60898	1.54746	2.03166	1.00264	1.44865	1.4958	1.10281	0.776733	0.670428	0.506962	0.25007	Prezygotic	stable	1.611	1.52725	1.34909	0.551048
Gmr#S41436999	S41436999			Unknown	0.939944	2.54983	1.34252	2.00202	3.2179	1.14099	2.89758	2.70519	2.84564	1.81174	1.12658	1.45618	1.74114	Prezygotic	stable	1.61076	2.1203	2.81614	1.53391
Gmr#GmA0000011384	ENSGMOG00000011384		EOG7QJT30	Pre-mRNA-splicing factor 38A [Salmo salar]	1.63726	1.70928	1.46271	1.28996	1.58709	0.906418	1.82801	1.75476	1.45942	0.950425	0.748493	0.202439	0.206549	Prezygotic	stable	1.60308	1.26116	1.68073	0.526976
Gmr#S41372878	S41372878			reverse transcriptase-like protein [Salmo salar]	2.16538	2.03117	0.609373	2.06187	1.78126	1.73054	1.68817	1.69464	1.85499	1.16334	1.5313	0.60665	0.560247	Prezygotic	stable	1.60197	1.85789	1.74593	0.965384
Gmr#GmA0000010697	ENSGMOG00000010697		EOG79CRMT	BRD2 [Salmo salar]	1.34273	2.06963	1.38671	1.47847	1.74054	1.43274	1.36024	1.04161	1.16813	0.850853	0.604322	0.732633	0.789266	Prezygotic	stable	1.59969	1.55058	1.18999	0.744268
Gmr#S55473348	S55473348			Unknown	1.3235	1.99515	1.47533	0.66424	1.42745	1.27764	1.57883	0.971651	1.44335	0.32223	0.953621	0.498929	0.39966	Prezygotic	stable	1.59799	1.12311	1.33128	0.54361
Gmr#GmA0000016558	ENSGMOG00000016558		EOG7STTKW	Mediator of RNA polymerase II transcription subunit 30 [Salmo salar]	2.43973	1.05519	1.29484	1.30016	1.48338	1.07385	1.52732	1.56474	1.43883	0.691126	0.623544	-0.103112	0.815589	Prezygotic	stable	1.59659	1.2858	1.5103	0.506787
Gmr#GmA0000011167	ENSGMOG00000011167		EOG7RFN6H	methyltransferase NSUN6 [Salmo salar]	1.64877	1.67292	1.43562	0.991344	1.03718	0.793585	1.30067	1.21714	1.09934	1.0348	0.761321	0.744783	1.01036	Prezygotic	stable	1.58577	0.940703	1.20572	0.887816
Gmr#GmA0000017022	ENSGMOG00000017022		EOG7DBVTN	Argininosuccinate synthase [Salmo salar]	2.29413	1.12246	1.33745	0.461172	0.984191	1.27365	2.03067	1.78133	1.54147	1.73742	1.83214	2.29839	2.51717	Prezygotic	stable	1.58468	0.906338	1.78449	2.09628
Gmr#GmA0000015293	ENSGMOG00000015293		EOG7P2RGD	snail homolog Sna [Salmo salar]	1.94332	1.47598	1.33441	1.12609	1.50027	0.346338	1.26423	0.854792	1.05005	1.47275	1.4671	1.27832	1.16324	Prezygotic	stable	1.58457	0.990899	1.05636	1.34535
Gmr#GmA0000012672	ENSGMOG00000012672		EOG7N8SJJ	nicotinic acetylcholine receptor alpha 9-III subunit [Oncorhynchus mykiss]	0.832127	2.06203	1.85835	1.93328	1.54855	1.63002	2.00697	1.69166	1.57806	0.792258	0.485768	0.662287	0.543505	Prezygotic	stable	1.58417	1.70395	1.7589	0.620955
Gmr#GmA0000002198_1	ENSGMOG00000002198		EOG7WM68B	ropporin 1-like [Homo sapiens]	1.34108	1.65838	1.74779	1.22873	1.45128	0.828772	1.57902	1.63933	1.5215	1.23552	1.14611	1.45692	0.754888	Prezygotic	stable	1.58242	1.16959	1.57995	1.14836
Gmr#S41391310	S41391310			Unknown	1.70964	1.52659	1.49495	1.38969	1.29996	0.923325	0.870281	1.06171	1.04683	0.637207	0.570062	0.737653	0.800162	Prezygotic	stable	1.57706	1.20433	0.99294	0.686271
Gmr#GmA0000004730	ENSGMOG00000004730		EOG73V17Z	G2/mitotic-specific cyclin-B3 [Salmo salar]	1.61159	1.34733	1.76952	1.32739	1.37552	0.662036	1.20165	1.15363	1.20223	0.371675	0.861817	0.550161	1.1408	Prezygotic	stable	1.57615	1.12165	1.18584	0.731113
Gmr#F20B2PE02J5DGI				NADH dehydrogenase subunit 2 [Thymallus arcticus]	0.939944	2.2144	1.56609	1.4929	2.43469	-0.0231954	2.50054	2.27685	2.4775	0.918409	0.351918	0.411343	0.880889	Prezygotic	stable	1.57348	1.30146	2.4183	0.64064
Gmr#GmA0000013057	ENSGMOG00000013057		EOG7908PK	RING finger protein 139 [Salmo salar]	-0.127434	2.75693	2.0795	0.314876	1.94488	-0.1577	1.38664	1.86491	1.56554	0.931863	0.716811	-0.239306	0.905092	Prezygotic	stable	1.56967	0.700685	1.6057	0.578615
Gmr#F20B2PE02JSSZO				poly-U binding splicing factor 60KDa isoform a [Homo sapiens]	1.77669	1.4036	1.52165	2.38561	1.35578	-0.0231954	1.33575	1.38752	1.45544	1.00978	1.05202	0.33909	0.780969	Prezygotic	stable	1.56731	1.2394	1.3929	0.795465
Gmr#GmA0000015539	ENSGMOG00000015539		EOG769S7F	tumor suppressing protein p53 [Coregonus lavaretus]	1.71594	1.22073	1.76436	0.968513	2.39788		1.22993	1.38183	1.2709	0.700657	0.381496	0.454389	1.04415	Prezygotic	stable	1.56701	1.6832	1.29422	0.645173
Gmr#S55477144	S55477144			Unknown	1.74446	1.61382	1.34252	1.8451	2.24761	-0.256718	1.85215	1.31556	1.91648	0.845755	0.646303	0.892573	0.888754	Prezygotic	stable	1.56693	1.27866	1.69473	0.818346
Gmr#S44167016	S44167016			Unknown	1.28632	1.65489	1.75944	1.28211	1.51157	1.6762	1.31733	1.53197	1.47046	0.542492	0.71724	1.52291	1.34161	Prezygotic	stable	1.56688	1.48996	1.43992	1.03106
Gmr#S44164873	S44164873			Unknown	0.991444	1.93852	1.76815	1.54516	1.66077	1.97494	1.68623	1.63314	1.86898	1.28196	0.952245	1.16973	1.01137	Prezygotic	stable	1.56604	1.72696	1.72945	1.10383
Gmr#GmA0000004592	ENSGMOG00000004592		EOG7TMSFR	FAD-dependent oxidoreductase domain containing 2 [Homo sapiens]	2.01749	0.918636	1.75099	1.72101	1.81131	0.174527	1.1819	0.681095	0.830813	1.14049	0.96608	0.689439	0.984369	Prezygotic	stable	1.56237	1.23562	0.897936	0.945095
Gmr#S41403173	S41403173			Unknown	1.85654	0.999632	1.82805	1.08105	1.87313	0.144093	1.73241	1.36554	1.92502	0.192536	0.892561	0.958491	0.584559	Prezygotic	stable	1.56141	1.03276	1.67432	0.657037
Gmr#S44170153	S44170153			Unknown	1.44047	1.78367	1.45412	1.56696	1.53449		1.60203	1.56807	1.58853	0.982872	0.796785	1.29231	1.33765	Prezygotic	stable	1.55942	1.55072	1.58621	1.1024
Gmr#S55467676	S55467676			Unknown	0.986263	1.996	1.69206	1.52212	1.61912	1.99831	1.52411	1.94431	1.7603	1.05895	0.785776	0.920148	0.718636	Prezygotic	stable	1.55811	1.71318	1.74291	0.870877
Gmr#S55471228	S55471228			Unknown	-0.0987364	2.44717	2.31547	1.71625	2.14713	1.48596	2.2966	2.573	2.46716	1.46652	2.12527	1.40567	1.07227	Prezygotic	stable	1.55463	1.78311	2.44559	1.51743
Gmr#S44177900	S44177900			Unknown	1.20459	1.81844	1.63576	1.60441	1.88067	0.909728	0.106646	0.149081	-0.00429426	1.58814	1.04288	0.939936	0.810436	Prezygotic	stable	1.55293	1.46494	0.0838109	1.09535
Gmr#S43502648	S43502648			Unknown	1.16919	1.72568	1.7602	2.31596	2.25128	2.16677	2.55308	2.54496	2.17472	3.0419	2.99127	1.47132	1.54195	Prezygotic	stable	1.55169	2.24467	2.42425	2.26161
Gmr#GmA0000005675	ENSGMOG00000005675		EOG78KSQT	sestrin 1 [Homo sapiens]	0.840284	1.9128	1.90118	1.85027	1.30013	1.81479	1.93033	2.18636	2.18383	0.148766	0.35285	0.60343	0.887974	Prezygotic	stable	1.55142	1.65506	2.10017	0.498255
Gmr#S41392266	S41392266			Unknown	0.857062	1.71033	2.08625	1.21935	1.45353	1.38321	1.52409	1.75961	1.59939	0.899343	0.92354	1.2241	1.26719	Prezygotic	stable	1.55121	1.35203	1.6277	1.07854
Gmr#GmE091117i14739				mitochondrial complex I subunit NDUFB2 [Oncorhynchus mykiss]	1.36771	1.59585	1.67969	0.544494	1.68989	0.648778	1.38049	0.951863	1.32516	0.880233	0.663632	0.534674	-0.0787412	Prezygotic	stable	1.54775	0.961054	1.21917	0.499949
Gmr#S41390577	S41390577			Unknown	0.679331	2.28552	1.6774	1.82643	2.18315	2.52295	1.65406	1.78357	1.33815	0.442759	0.838167	0.579507	1.52538	Prezygotic	stable	1.54742	2.17751	1.59193	0.846453
Gmr#GmA0000001919	ENSGMOG00000001919		EOG77DBWC	LSM14 homolog A isoform b [Homo sapiens]	0.707749	2.25259	1.67991	1.58981	0.581935	1.21763	1.55324	1.73707	1.68877	1.01023	0.563392	0.233247	0.75542	Prezygotic	stable	1.54675	1.12979	1.65969	0.640572
Gmr#F20B2PE01BLNTM				Probable low affinity copper uptake protein 2 [Salmo salar]	2.30361	0.89271	1.44383	2.76532	3.03553	1.14099	2.66437	2.9231	2.46628	1.36535	1.66009	0.772008	0.38741	Prezygotic	stable	1.54672	2.31395	2.68458	1.04621
Gmr#Contig16431				nucleolar and coiled-body phosphoprotein 1 [Homo sapiens]	1.49252	2.30883	0.829155	2.15996	1.89483	1.0024	1.37058	1.40523	1.25332	1.96098	2.09394	0.760143	0.352056	Prezygotic	stable	1.5435	1.68573	1.34304	1.29178
Gmr#GmA0000007494_2	ENSGMOG00000007494		EOG76Q872	ring finger and CHY zinc finger domain containing 1 isoform 1 [Homo sapiens]	1.36554	1.38057	1.88049	2.17742	2.2717	0.0470827	1.54009	0.85959	1.29015	0.951479	0.816865	0.600671	0.806732	Prezygotic	stable	1.5422	1.49873	1.22994	0.793937
Gmr#F20B2PE02IUMK7				hypothetical protein [Homo sapiens]	0.986647	2.45092	1.18157	1.36846	1.77565	1.64509	1.81274	2.0071	1.76641	0.625653	0.701315	0.742667	0.837059	Prezygotic	stable	1.53971	1.5964	1.86208	0.726673
Gmr#S41449262	S41449262			Unknown	0.921694	1.96262	1.73418	1.12708	1.2644	1.81606	1.04753	1.07416	1.13948	0.790515	0.66826	0.837533	0.858249	Prezygotic	stable	1.5395	1.40251	1.08706	0.788639
Gmr#F20B2PE02HNZ6Y				similar to lambda-recombinase-like protein [Danio rerio]	0.996131	2.5603	1.05772	1.56189	2.499	0.851797	2.3323	2.37109	1.61298	0.590536	0.367123	0.148514	0.944301	Prezygotic	stable	1.53805	1.63756	2.10546	0.512618
Gmr#GmA0000010222	ENSGMOG00000010222		EOG776MD6	O-acyltransferase (membrane bound) domain containing 2 [Homo sapiens]	0.994927	1.94844	1.66987	1.43663	1.53263	1.82089	1.43848	1.35594	1.62161	0.874392	0.653092	0.841809	0.657497	Prezygotic	stable	1.53775	1.59672	1.47201	0.756698
Gmr#S41386906	S41386906			Unknown	1.32396	1.51017	1.77708	1.7942	1.6904	2.1657	0.786565	0.504294	0.823245	-0.0161762	0.445326	1.50098	1.33107	Prezygotic	stable	1.53707	1.88343	0.704701	0.8153
Gmr#GmA0000007147	ENSGMOG00000007147		EOG773R52	Importin subunit alpha-6 [Salmo salar]	0.958315		2.1116	2.14144	2.5223	0.277538	2.96222	2.65902	2.67244	0.902817	0.791043	0.250751	0.543505	Prezygotic	stable	1.53496	1.64709	2.76456	0.622029
Gmr#GmA0000007167	ENSGMOG00000007167		EOG7HB019	Activator of basal transcription 1 [Oncorhynchus mykiss]	1.67135	1.55303	1.3745	1.49659	1.74247	1.27832	0.824846	0.669759	0.683097	1.80414	1.76804	0.533943	0.552622	Prezygotic	stable	1.53296	1.50579	0.725901	1.16469
Gmr#GmA0000002530	ENSGMOG00000002530		EOG7M0GFQ	Rab GDP dissociation inhibitor beta [Salmo salar]	0.906301	1.89114	1.79663	1.12461	1.2487	1.09356	1.41724	1.40553	1.4802	0.819949	0.947172	1.03013	1.36586	Prezygotic	stable	1.53136	1.15562	1.43432	1.04078
Gmr#S41365836	S41365836			hypothetical protein [Danio rerio]	1.58723	1.41648	1.58826	1.1798	1.52141	0.931616	1.77934	2.14715	1.75743	1.50493	1.45498	-0.0351019	0.138661	Prezygotic	stable	1.53066	1.21094	1.89464	0.765867
Gmr#GmA0000012159	ENSGMOG00000012159		EOG77WQ2J	RNA-binding protein 5 [Salmo salar]	1.17593	1.79565	1.61987	1.29091	1.41407	1.31781	1.41376	1.61625	1.54461	1.05066	1.10517	0.0618303	0.0225386	Prezygotic	stable	1.53048	1.34093	1.52487	0.56005
Gmr#S55469919	S55469919			Unknown	0.0848978	2.10376	2.39424	1.87891	1.45326	2.60578	2.33509	2.82525	2.69093	1.43134	1.96483	1.42393	1.48104	Prezygotic	stable	1.52763	1.97932	2.61709	1.57529
Gmr#GmA0000006617	ENSGMOG00000006617		EOG7K9CS5	OTU domain-containing protein 5 [Salmo salar]	1.12652	2.45083	1.00374	1.10168	0.628156	0.82984	0.0797694	0.0404527	-0.0597379	1.01807	1.64128	1.93279	0.583484	Prezygotic	stable	1.52703	0.853225	0.0201614	1.29391
Gmr#GmA0000000867	ENSGMOG00000000867		EOG77H74S	FRG1 protein [Salmo salar]	1.09281	1.84766	1.63225	1.96387	2.38481	1.19719	1.42085	1.44996	1.30776	1.07902	1.07472	0.841854	1.0061	Prezygotic	stable	1.52424	1.84862	1.39286	1.00042
Gmr#S41412891	S41412891			Unknown	1.52255	1.71637	1.3319	1.75309	2.16058	-0.0105468	1.94237	1.63465	0.512102	1.41213	0.512758	0.673548	-0.070006	Prezygotic	stable	1.52361	1.30104	1.36304	0.632108
Gmr#GmA0000010044	ENSGMOG00000010044		EOG7NS4R3	Calcium/calmodulin-dependent protein kinase type 1 [Salmo salar]	1.35357		1.68734	1.52431	1.02126	1.20724		1.80538	1.79925	0.259325	0.368268	0.799588	0.722872	Prezygotic	stable	1.52046	1.25094	1.80232	0.537513
Gmr#S51737883	S51737883			Unknown	1.41373	1.55957	1.5621	1.22434	1.18354	1.28057	1.33936	1.42234	1.2925	1.17982	1.54768	1.10343	1.16039	Prezygotic	stable	1.5118	1.22948	1.3514	1.24783
Gmr#GmA0000002765	ENSGMOG00000002765		EOG77WQ35	40 kDa peptidyl-prolyl cis-trans isomerase [Salmo salar]	1.18625	1.94772	1.39964	1.81076	2.08251	-0.0101467	1.6564	1.52489	1.56038	1.11188	1.13719	-0.0194764	0.490151	Prezygotic	stable	1.5112	1.29437	1.58056	0.679936
Gmr#F20B2PE02HOYQ3				hypothetical protein [Danio rerio]	1.03664	1.83454	1.64532	1.39356	1.43389	1.95496	1.37164	1.29831	1.56721	1.05654	0.900152	1.13252	1.17436	Prezygotic	stable	1.5055	1.59414	1.41239	1.06589
Gmr#GmA0000001199	ENSGMOG00000001199		EOG7T4F8X	Ataxin-7-like protein 3 [Salmo salar]	1.44807	1.69963	1.36117	1.04751	1.04881	0.304723	1.00309	1.00943	1.04384	0.888654	1.33628	1.3495	1.39487	Prezygotic	stable	1.50296	0.800348	1.01879	1.24233
Gmr#GmA0000005035	ENSGMOG00000005035		EOG70VX4M	core-binding factor beta subunit [Salmo salar]	0.0990059	2.31025	2.09164	1.7538	2.18947	2.21255	2.24566	1.76837	2.19218	1.54158	1.39614	1.33744		Prezygotic	stable	1.5003	2.05194	2.06874	1.42505
Gmr#GmA0000019233	ENSGMOG00000019233		EOG74N073	Transcription initiation factor TFIID subunit 12 [Salmo salar]	2.1481	1.46042	0.889834	0.868924	1.0579	0.178911	1.04782	0.977362	1.0907	1.17743	1.26907	0.67107	0.556892	Prezygotic	stable	1.49945	0.701912	1.03863	0.918615
Gmr#GmA0000011030	ENSGMOG00000011030		EOG7ZKM25	N-acetyltransferase 11 [Homo sapiens]	1.52522	1.60941	1.36184	0.957114	1.33212	1.07708	1.2262	1.05543	1.16069	1.07259	0.687441	0.330667	0.391549	Prezygotic	stable	1.49882	1.1221	1.14744	0.620562
Gmr#GmA0000005081	ENSGMOG00000005081		EOG7SN31X	vitellogenin receptor [Oncorhynchus mykiss]	1.45244	1.55858	1.48003	0.883377	0.626564	1.06288	0.810336	0.684786	1.04828	1.67184	2.11051	1.23381	1.28048	Prezygotic	stable	1.49702	0.857607	0.847801	1.57416
Gmr#GmA0000013528	ENSGMOG00000013528		EOG754BBX	ankyrin repeat domain 27 (VPS9 domain) [Homo sapiens]	1.08558	1.85114	1.55031	1.38039	1.65074	1.82795	1.53261	1.31943	1.60904	1.12866	0.790809	0.849542	0.637336	Prezygotic	stable	1.49568	1.61969	1.48703	0.851587
Gmr#F20B2PE01B4E93		psmb2	EOG7GTMTT	Proteasome subunit beta type-2 [Salmo salar]	0.986647	2.19167	1.27457	1.09707	1.44572	0.181628	1.20506	0.999212	1.506	1.69253	1.18883	1.05406	1.08706	Prezygotic	stable	1.4843	0.908139	1.23676	1.25562
Gmr#GmA0000010222_1	ENSGMOG00000010222		EOG776MD6	O-acyltransferase (membrane bound) domain containing 2 [Homo sapiens]	0.933469	1.83596	1.68226	1.39199	1.53972	1.7666	1.55351	1.57216	1.69831	0.918667	0.786344	0.969518	0.661431	Prezygotic	stable	1.4839	1.5661	1.60799	0.83399
Gmr#GmA0000010386	ENSGMOG00000010386		EOG7BGB9R	UDP-N-acetylglucosamine transporter [Salmo salar]	-0.522103	2.87444	2.09164	2.07311	1.87313	0.853655		2.47434	2.24529	1.16933	1.42954	1.10973	0.472745	Prezygotic	stable	1.48133	1.59996	2.35982	1.04534
Gmr#GmA0000006150	ENSGMOG00000006150		EOG74XKWN	Heat shock 70 kDa protein 14 [Salmo salar]	1.51261	1.46623	1.46362	1.33783	1.92823	1.94623	1.37734	1.40353	1.32866	1.38313	1.33083	0.0694301	0.0716026	Prezygotic	stable	1.48082	1.73743	1.36984	0.713748
Gmr#GmA0000003013	ENSGMOG00000003013		EOG7W6Q92	Solute carrier family 41 member 2 [Salmo salar]	1.82054	1.37806	1.24147	1.26867	1.46468	1.21429	1.99903	2.10715	1.84764	0.849823	0.667446	0.500048	1.08478	Prezygotic	stable	1.48002	1.31588	1.98461	0.775524
Gmr#S43497185	S43497185			LAS1-like [Homo sapiens]	0.853522	1.69621	1.87269	0.759518	0.405183	1.38355	1.32916	1.41094	1.52656	0.705758	1.15636	0.237109	0.436493	Prezygotic	stable	1.47414	0.849417	1.42222	0.63393
Gmr#GmA0000011772	ENSGMOG00000011772		EOG7HMKQB	Tensin [Salmo salar]	1.19159	1.69378	1.49131	0.905996	1.19171	1.54705	0.988848	1.17166	1.30579	2.05844	1.83746	2.25878	2.064	Prezygotic	stable	1.45889	1.21492	1.15543	2.05467
Gmr#GmA0000020250	ENSGMOG00000020250		EOG77STVS	claudin 28b [Oncorhynchus mykiss]	1.88565	0.929306	1.56049	0.928401	1.21773	0.944724	0.702968	0.639651	0.391375	1.44152	1.2224	0.654861	0.674743	Prezygotic	stable	1.45848	1.03028	0.577998	0.998381
Gmr#GmA0000005642	ENSGMOG00000005642		EOG7CVHNV	JAZF zinc finger 1 [Homo sapiens]	1.63042	1.60805	1.12413	1.17696	0.944057	-0.110056	1.43225	1.64559	1.15628	1.08967	1.02371	0.221176	0.250949	Prezygotic	stable	1.4542	0.67032	1.41137	0.646376
Gmr#S41391817	S41391817			Unknown	0.313928	2.12803	1.91518	1.46207	1.55821	1.54624	1.17724	1.7488	1.28104	0.499237	0.559461	0.41018	0.689566	Prezygotic	stable	1.45238	1.52217	1.40236	0.539611
Gmr#F20B2PE01D32KZ				DNA-directed RNA polymerase II subunit I [Oncorhynchus mykiss]		1.6295	1.27463	1.04918	1.36463	0.844943	1.46949	1.0181	1.03651	2.19878	2.19566	1.14198	0.832829	Prezygotic	stable	1.45206	1.08625	1.1747	1.59231
Gmr#S55461901	S55461901			Unknown	1.26703	1.51994	1.56732	1.3056	1.3481	0.630705	1.28816	1.53905	1.42347	2.66474	2.61886	1.28826	1.44194	Prezygotic	stable	1.45143	1.0948	1.41689	2.00345
Gmr#GmA0000011911	ENSGMOG00000011911		EOG78PP18	zinc finger protein 207 isoform c [Homo sapiens]	1.43046	1.688	1.23296	0.915688	0.916936	0.111674	1.29096	1.15418	1.0927	2.02621	1.86671	1.36257	1.75275	Prezygotic	stable	1.45047	0.648099	1.17928	1.75206
Gmr#GmA0000009626_2	ENSGMOG00000009626		EOG7XH1DC	ferric-chelate reductase 1 [Salmo salar]	1.27365	1.6104	1.45855	0.920322	1.13943	1.13335	1.16994	1.17119	1.17832	0.670923	0.422746	1.12065	0.885182	Prezygotic	stable	1.44753	1.06437	1.17315	0.774875
Gmr#GmA0000010954	ENSGMOG00000010954		EOG76MD0K	ephrin A1 isoform a precursor [Homo sapiens]	0.701015	2.18198	1.44648	1.45898	3.13636	0.73891	1.91201	0.69471	1.71072	2.42433	2.33658	0.985591	0.937354	Prezygotic	stable	1.44316	1.77808	1.43915	1.67096
Gmr#S41469554	S41469554			Unknown	0.986647	1.56673	1.77557	0.891298	1.02226		2.12367	0.553599	1.78796	2.12895	2.54951	1.70841	1.37132	Prezygotic	stable	1.44298	0.956779	1.48841	1.93955
Gmr#GmA0000002872	ENSGMOG00000002872		EOG798WFN	Cleavage and polyadenylation specificity factor subunit 5 [Salmo salar]	0.794543	1.92581	1.59629	1.61276	1.25363	1.64154	1.33241	1.55733	1.59993	0.808991	1.26076	0.497664	0.735213	Prezygotic	stable	1.43888	1.50264	1.49656	0.825657
Gmr#GmA0000010567_1	ENSGMOG00000010567			solute carrier family 5 (choline transporter) member 7 [Homo sapiens]	0.800621	1.91085	1.60123	1.33341	1.46092	1.83077	1.62524	1.52907	1.74753	0.899149	0.85951	0.845742	0.735216	Prezygotic	stable	1.43757	1.5417	1.63395	0.834904
Gmr#GmA0000001099	ENSGMOG00000001099		EOG7CJWWK	SMEK homolog 2 [Salmo salar]	1.3934	1.70211	1.20935	1.56093	1.86371	0.895157	1.836	1.80819	1.76211	0.868581	0.626836	0.768066	0.266693	Prezygotic	stable	1.43495	1.43993	1.8021	0.632544
Gmr#GmA0000012622	ENSGMOG00000012622		EOG7NCNT6	Transmembrane protein 177 [Salmo salar]	0.991034	1.54136	1.73126	0.0143128	0.757711	0.730905	0.558479	0.588609	0.81545	1.62913	1.75175	1.2449	0.907831	Prezygotic	stable	1.42122	0.500976	0.654179	1.3834
Gmr#GmA0000010144	ENSGMOG00000010144		EOG7XWHBC	Zinc transporter 7 [Salmo salar]	0.663876	1.84369	1.74237	1.59971	1.83083	1.78319	1.23672	1.03371	1.09085	1.21825	1.30086	0.79372	0.65173	Prezygotic	stable	1.41665	1.73791	1.12043	0.99114
Gmr#GmA0000010604	ENSGMOG00000010604		EOG79W3TM	EGF latrophilin seven transmembrane domain-containing protein 1 precursor [Salmo salar]	0.323897	2.52584	1.39863	2.37543	1.87888		2.71888	2.39692	2.04683	1.41232	0.779675	0.0806717	1.16669	Prezygotic	stable	1.41612	2.12716	2.38754	0.859839
Gmr#GmA0000000253	ENSGMOG00000000253		EOG722C0S	Cold-inducible RNA-binding protein [Salmo salar]	1.2851	1.31654	1.64212	1.45232	1.23113	1.55105	1.74364	1.46859	1.56593	1.80416	1.66826	0.504891	0.699707	Prezygotic	stable	1.41459	1.4115	1.59272	1.16925
Gmr#GmA0000008891	ENSGMOG00000008891		EOG7X3JF4	MARVEL domain-containing protein 2 [Salmo salar]	-0.12155	2.46757	1.89227	1.33186	2.11095	1.26737	1.41766	1.45625	1.46913	0.879957	0.432722	0.263212	0.436782	Prezygotic	stable	1.41276	1.57006	1.44768	0.503168
Gmr#S55475501	S55475501			Unknown	1.00515	1.58779	1.63295	1.1533	1.41221	1.3283	1.67886	1.92107	1.67875	2.48627	2.54924	1.72633	1.69687	Prezygotic	stable	1.40863	1.29794	1.75956	2.11468
Gmr#S44184203	S44184203			Unknown	0.493253	1.7889	1.9352	1.88993	1.28258	1.70702	1.8763	2.01224	1.92775	1.26418	1.785	1.78302	1.67113	Prezygotic	stable	1.40578	1.62651	1.93876	1.62583
Gmr#S41390274	S41390274			Unknown	1.03371	1.51164	1.66785	1.56884	1.06475	1.76026	1.5715	1.75646	1.79421	1.24546	1.73622	1.75626	1.77764	Prezygotic	stable	1.4044	1.46462	1.70739	1.62889
Gmr#GmA0000017417	ENSGMOG00000017417		EOG7VT7BS	reverse transcriptase-like protein [Salmo salar]	1.33837	1.27575	1.59878	1.43051	1.64581	0.854766	1.86126	1.86354	1.57771	0.664957	1.12146	0.501517	0.94245	Prezygotic	stable	1.4043	1.31036	1.7675	0.807596
Gmr#GmA0000015869	ENSGMOG00000015869		EOG70GF43	F-box and leucine-rich repeat protein 10 isoform b [Homo sapiens]	0.882017	1.47046	1.85835	1.25287	2.2247	0.795834	2.30506	2.44011	2.16833	1.10982	1.34585	0.732303	0.982987	Prezygotic	stable	1.40361	1.42447	2.3045	1.04274
Gmr#GmA0000000371	ENSGMOG00000000371		EOG7RJHGK	Claudin-like protein ZF4A22 [Salmo salar]	0.854778	1.46653	1.86469	0.892993	1.74624	0.947219	1.39644	1.17584	1.26632	2.88066	2.50389	1.90212	2.31075	Prezygotic	stable	1.39533	1.19548	1.27953	2.39936
Gmr#GmA0000005986	ENSGMOG00000005986		EOG7W0ZSP	signal recognition particle 72kDa [Homo sapiens]	0.85768	1.91242	1.40613	1.44925	1.49411	1.22778	1.94055	1.734	1.98114	1.66962	2.19305	1.57785	1.93911	Prezygotic	stable	1.39208	1.39038	1.88523	1.84491
Gmr#GmA0000003633	ENSGMOG00000003633		EOG76MCXW	Ephrin type-B receptor 1 precursor [Salmo salar]	0.429914	2.67986	1.06298	1.69695	4.06115	0.452929	2.80467	2.00136	2.96834	4.05939	2.87121	2.31792	2.58571	Prezygotic	stable	1.39092	2.07034	2.59146	2.95856
Gmr#S41421457	S41421457			Unknown	0.12084	2.47412	1.56865	3.47149	4.32147	0.795834	3.95786	4.06208	3.57518	2.0884	1.28919	0.290554	1.30009	Prezygotic	stable	1.38787	2.86293	3.86504	1.24206
Gmr#GmA0000014955	ENSGMOG00000014955		EOG754BC2	Stat3	1.86232	1.56818	0.728783	0.915907	2.01114	-0.0770228	1.23274	2.19898	1.10572	0.995424	1.22346	0.487566	0.983955	Prezygotic	stable	1.38643	0.950008	1.51248	0.922601
Gmr#GmA0000017495	ENSGMOG00000017495		EOG7322CQ	Secreted frizzled-related protein 1 [Salmo salar]	0.798286	1.97383		-0.708965	-1.15878	0.0415111	1.43135	1.51309	1.45295	2.09621	2.17385	0.517583	0.498447	Prezygotic	stable	1.38606	-0.608745	1.4658	1.32152
Gmr#S44191444	S44191444			Unknown	0.207108	1.78803	2.1556	2.06108	2.13082	1.85701	1.91599	1.9835	1.92548	1.40034	1.05224	0.9848	1.03217	Prezygotic	stable	1.38358	2.0163	1.94166	1.11739
Gmr#GmA0000015619	ENSGMOG00000015619		EOG780K9Z	ABT1-associated protein [Homo sapiens]	0.890407	1.87581	1.36934	1.12738	0.255456	0.679488	1.08027	0.96404	1.02018	1.05722	1.95055	0.625179	0.276021	Prezygotic	stable	1.37852	0.687441	1.0215	0.977243
Gmr#S55464106	S55464106			Unknown	1.21444	1.37682	1.54216	1.22544	1.45217	1.61297	1.18713	0.894563	0.897662	1.56925	1.62071	0.951663	0.621707	Prezygotic	stable	1.37781	1.43019	0.993118	1.19083
Gmr#GmA0000004242	ENSGMOG00000004242		EOG7V18DF	Zinc finger protein 710 [Salmo salar]	1.04571	1.53921	1.5468	1.53517	1.8546	1.599	1.74378	1.87724	1.62639	2.81245	2.35242	2.53285	2.40466	Prezygotic	stable	1.37724	1.66292	1.74914	2.5256
Gmr#S55460923	S55460923			Unknown	1.09545	1.30174	1.73445	1.49917	2.01978	1.1533	1.19365	1.08865	1.15421	1.08413	1.00918	1.50159	1.75114	Prezygotic	stable	1.37721	1.55742	1.1455	1.33651
Gmr#GmA0000019362	ENSGMOG00000019362		EOG7T79J5	Proteasome assembly chaperone 1 [Salmo salar]	0.489714	1.91886	1.71245	1.72162	2.03035	1.37879	1.7728	1.51031	1.75987	1.4914	0.865376	0.658689	0.697319	Prezygotic	stable	1.37367	1.71025	1.68099	0.928196
Gmr#S44185354	S44185354			Unknown	1.38195	1.41182	1.32413	1.21628	1.26264	0.861425	1.07227	1.31875	0.879804	1.25682	1.00717	0.27978	0.400948	Prezygotic	stable	1.37263	1.11345	1.09027	0.736179
Gmr#GmA0000013883_1	ENSGMOG00000013883		EOG7Z37SX	hypothetical protein LOC727957 isoform 1 [Homo sapiens]	0.883643	1.75468	1.47699	1.2823	1.44139	1.8758	1.41235	1.34356	1.53528	1.00216	0.780955	0.98524	0.718075	Prezygotic	stable	1.37177	1.53316	1.4304	0.871608
Gmr#S44200885	S44200885			Unknown	1.69015	1.05523	1.36146	0.957298	1.70006	1.27365	1.73356	0.972021	0.901995	1.31192	1.25594	1.01212	0.924664	Prezygotic	stable	1.36895	1.31034	1.20253	1.12616
Gmr#F20B2PE01EFJ4M				hypothetical protein [Danio rerio]	0.303435	1.96535	1.82694	1.11798	0.946525	1.27129	2.09866	1.8706	2.01861	0.498431	1.30696	0.743612	0.934281	Prezygotic	stable	1.36524	1.11193	1.99596	0.870821
Gmr#S55480023	S55480023			Unknown	0.903419	1.44403	1.74166	1.19265	1.40463	1.39187	2.0623	2.44857	2.32218	1.36295	1.19512	1.60197	1.60827	Prezygotic	stable	1.36304	1.32972	2.27768	1.44208
Gmr#GmA0000006651	ENSGMOG00000006651			Branched-chain-amino-acid aminotransferase cytosolic [Salmo salar]	0.83163	1.78164	1.47466	1.36663	1.67267	2.06158	1.47442	1.27726	1.59285	0.994183	0.718938	0.943573	0.59342	Prezygotic	stable	1.36264	1.70029	1.44818	0.812528
Gmr#GmA0000002855	ENSGMOG00000002855		EOG7F4TRV	DnaJ homolog subfamily C member 8 [Salmo salar]	1.38385	1.53568	1.1661	1.30941	1.2693	0.98377	1.2695	1.00572	1.08212	1.01982	1.09125	0.558357	0.210739	Prezygotic	stable	1.36188	1.18749	1.11911	0.720042
Gmr#S46875565	S46875565			Unknown	0.576638	2.39579	1.10092	1.39988	1.86692	0.807419	2.35213	2.27685	2.34374	2.24436	2.19042	2.12518	2.25063	Prezygotic	stable	1.35778	1.35807	2.32424	2.20265
Gmr#S41435310	S41435310			Unknown	0.434711	2.46141	1.1713	1.68737	3.26271	0.145937	1.51153	0.174517	1.07433	2.047	1.32036		0.273925	Prezygotic	stable	1.35581	1.69867	0.920126	1.21376
Gmr#GmA0000004455	ENSGMOG00000004455		EOG7GF4TN	Transmembrane 9 superfamily member 2 [Salmo salar]	0.889566	1.82658	1.34902	1.46453	0.883863	0.828781	1.16093	1.29336	1.43005	0.433582	0.835443	0.858664	0.930308	Prezygotic	stable	1.35506	1.05906	1.29478	0.764499
Gmr#GmA0000002718	ENSGMOG00000002718		EOG7P2RFR	neighbor of BRCA1 gene 1 [Homo sapiens]	0.778362	1.73117	1.54435	1.39973	1.40738	1.74377	1.35701	1.32796	1.59717	0.897064	0.504297	0.941023	0.666567	Prezygotic	stable	1.35129	1.51696	1.42738	0.752238
Gmr#GmA0000007470	ENSGMOG00000007470		EOG78D27W	Sodium-dependent phosphate transporter 1-A [Salmo salar]	0.289492	2.27627	1.4874	1.74298	2.36433	1.67312	2.04954	1.80309	1.79231	1.04009	0.994807	1.50501	1.0354	Prezygotic	stable	1.35105	1.92681	1.88165	1.14383
Gmr#GmA0000002555_3	ENSGMOG00000002555		EOG7HX6F1	AT rich interactive domain 3A (BRIGHT- like) protein [Homo sapiens]	1.26258	1.629	1.16033	1.78122	1.84914		2.26961	2.52477	2.25046	2.78536	2.74999	0.182727	0.64867	Prezygotic	stable	1.35064	1.81518	2.34828	1.59169
Gmr#S41402345	S41402345			Unknown	0.557924	2.19529	1.29283	0.561673	2.08317	0.608316	1.52174	2.09269	1.57791	2.82744	2.5306	1.15188	1.7392	Prezygotic	stable	1.34868	1.08439	1.73078	2.06228
Gmr#GmA0000019602	ENSGMOG00000019602		EOG7ZKM1B	Cell division protein kinase 2 [Salmo salar]	1.78417	1.40997	0.828367	-0.417827	1.45741	0.70883	0.897171	1.20635	0.762443	1.89491	0.871952	1.65297	1.86001	Prezygotic	stable	1.34084	0.582804	0.955321	1.56996
Gmr#GmA0000002110	ENSGMOG00000002110		EOG7MCZDR	E3 ubiquitin-protein ligase RNF167 [Salmo salar]	0.267142	2.24088	1.51015	1.61219	1.9455	1.84091	1.93635	2.03231	1.73857	1.25337	1.17999	1.25143	1.18305	Prezygotic	stable	1.33939	1.79953	1.90241	1.21696
Gmr#GmA0000012198	ENSGMOG00000012198		EOG7KPVRZ	Zinc finger protein ubi-d4 [Salmo salar]	0.908642	1.76796	1.32167	0.331381	2.36658		2.29041	0.984203	1.88345	1.64584	0.82442	0.0579193	0.00891612	Prezygotic	stable	1.33276	1.34898	1.71935	0.634274
Gmr#S41384078	S41384078			Unknown	0.570215	1.93115	1.49277	1.41545	1.40174	1.81122	1.56882	1.44965	1.88789	0.73592	0.760717	0.789636	0.77572	Prezygotic	stable	1.33138	1.5428	1.63545	0.765498
Gmr#S44186609	S44186609			Unknown	0.977749	1.16647	1.83604	1.58314	1.5719	1.7984	0.893433	1.14885	0.980056	1.73348	1.9557	1.48155	1.71503	Prezygotic	stable	1.32675	1.65115	1.00745	1.72144
Gmr#F20B2PE01CDR2A				ATP synthase O subunit mitochondrial precursor [Oncorhynchus mykiss]	1.6981	1.50258	0.77946	0.971127	1.54576	-0.110056	0.868505	1.4638	0.452563	1.25577	1.28919	1.17509	0.548924	Prezygotic	stable	1.32671	0.802277	0.928289	1.06724
Gmr#GmA0000013272	ENSGMOG00000013272		EOG7CJWZK	C1orf174 [Salmo salar]	0.358366	1.56852	2.04996	0.882392	1.60274	0.370972		1.86181	2.54098	1.15926	0.47257	0.210808	0.441184	Prezygotic	stable	1.32562	0.952035	2.20139	0.570955
Gmr#S55469061	S55469061			Unknown	1.23993	1.36334	1.35949	1.13644	1.13695	0.771746	0.917048	0.806156	0.823982	0.986222	1.07182	1.44582	1.39365	Prezygotic	stable	1.32092	1.01505	0.849062	1.22438
Gmr#GmA0000009933	ENSGMOG00000009933		EOG7MPK40	Eukaryotic peptide chain release factor GTP-binding subunit ERF3B [Salmo salar]	1.2955	1.73775	0.921415	1.30614	1.78764	0.792575	1.53231	1.40317	1.32256	1.1828	1.58894	0.825634	0.539411	Prezygotic	stable	1.31822	1.29545	1.41935	1.0342
Gmr#F20B2PE02HESCY				similar to LOC564023 protein [Danio rerio]	1.66648	1.14938	1.13596	1.05557	1.04986	0.0922371	1.03766	1.2475	1.19578	1.36787	1.11207	1.91629	1.8816	Prezygotic	stable	1.31727	0.732556	1.16031	1.56946
Gmr#GmA0000007121	ENSGMOG00000007121		EOG73BP2T	Actin-related protein 3 [Salmo salar]	0.635642	2.19764	1.11659	0.683615	1.99993	1.14017	0.55712	0.420726	0.553462	2.82224	2.71818	2.32589	2.35081	Prezygotic	stable	1.31662	1.27457	0.510436	2.55428
Gmr#GmA0000004374	ENSGMOG00000004374		EOG712NN7	H1_ONCMY RecName: Full=Histone H1; Contains: RecName: Full=Oncorhyncin II	1.81253	1.23844	0.877583	0.819531	1.11498	-0.36272	3.52063	3.52352	3.05914	3.36422	3.20565	3.41499	2.26838	Prezygotic	stable	1.30952	0.52393	3.36776	3.06331
Gmr#GmA0000010315	ENSGMOG00000010315		EOG770VWP	Serine/threonine-protein kinase TAO3 [Salmo salar]	0.326193	1.97963	1.61046	0.811438	2.06941	1.65288	2.31344	1.97846	1.50252	0.931889	0.816605	0.147135	0.535766	Prezygotic	stable	1.30543	1.51124	1.93147	0.607849
Gmr#GmA0000012685	ENSGMOG00000012685		EOG7K6HJV	Polycomb complex protein BMI-1-A [Salmo salar]		0.0639647	2.53856	2.49267	0.819574	0.929902		1.98601	2.6674	0.353265	0.953621	0.29904	0.97567	Prezygotic	stable	1.30126	1.41405	2.32671	0.645399
Gmr#GmA0000008355	ENSGMOG00000008355		EOG7R51HH	Ras-related protein Rab-11B [Salmo salar]	0.462584	1.54108	1.89495	0.724179	1.66239	1.5396	1.07479	0.971785	1.1058	1.1216	1.02488	0.963205		Prezygotic	stable	1.29954	1.30872	1.05079	1.03656
Gmr#S41392326	S41392326			Unknown	1.18859	1.90643	0.8024	0.73	0.810102	-0.284496	0.0491489	0.340204	1.20751	1.96272	2.46036	2.0518	1.1829	Prezygotic	stable	1.29914	0.418535	0.532288	1.91445
Gmr#S41579212	S41579212			Unknown	0.562183	2.03177		2.95323	3.05298	0.488507	3.57069	2.64892	3.16729	0.474746	0.381496	0.0101684	1.26283	Prezygotic	stable	1.29698	2.16491	3.12897	0.53231
Gmr#Contig6142				THAP domain-containing protein 4 [Salmo salar]		1.69737	0.886223	0.359531	1.68227		2.80065	2.5838	2.44612	0.738237	1.06088	0.254756	0.888754	Prezygotic	stable	1.2918	1.0209	2.61019	0.735657
Gmr#S55465711	S55465711			Unknown	0.625596	1.66003	1.56815	0.782716	1.48204	1.55384	0.900317	0.8886	0.769071	1.64343	1.58476	1.09927	1.04226	Prezygotic	stable	1.28459	1.27287	0.852663	1.34243
Gmr#GmA0000005737	ENSGMOG00000005737		EOG73V191	Cee [Salmo salar]	0.350534	2.15225	1.342	2.28407	2.82619	1.30076	1.91314	1.96645	1.81651	1.29382	0.791043	0.843416	0.868608	Prezygotic	stable	1.28159	2.13701	1.8987	0.949222
Gmr#S41387324	S41387324			Unknown	1.25993	1.10126	1.48346	1.18345	0.824206	1.04755	1.46688	1.38719	1.6637	0.654539	0.993181	0.38334	0.607833	Prezygotic	stable	1.28155	1.0184	1.50592	0.659723
Gmr#S41390827	S41390827			Unknown	-0.515945	2.11919	2.24039	1.79421	2.28543	2.18877	1.64088	1.70075	1.59382	0.92211	0.907867	0.0661593	0.103867	Prezygotic	stable	1.28121	2.08947	1.64515	0.500001
Gmr#S41468627	S41468627			Serine/threonine-protein kinase SRPK3 [Salmo salar]	0.73677	1.54538	1.55949	1.48915	1.71848	1.58843	-0.47863	-0.454083		1.46848	1.41751	1.57876	1.39677	Prezygotic	stable	1.28055	1.59869	-0.466357	1.46538
Gmr#S55461940	S55461940			Unknown	0.658881	1.57383	1.59845	1.63965	1.94721	1.62596	1.87924	1.96925	2.03031	0.379062	-0.121988	0.952047	1.09578	Prezygotic	stable	1.27705	1.73761	1.9596	0.576225
Gmr#GmA0000019346	ENSGMOG00000019346		EOG76DNGT	Tetratricopeptide repeat protein 14 [Salmo salar]	0.701015	1.78461	1.34044	1.08061	1.93751	0.017763	1.7063	0.764373	1.01194	2.84773	1.8542	0.384121	0.501691	Prezygotic	stable	1.27536	1.01196	1.16087	1.39694
Gmr#GmA0000011793	ENSGMOG00000011793		EOG7NP8K6	Polyadenylate-binding protein-interacting protein 2B [Salmo salar]	0.956342	2.02717	0.837361	1.78198	1.49219		1.7435	1.72904	1.53477	1.89233	2.28861	1.26075	1.19168	Prezygotic	stable	1.27362	1.63708	1.6691	1.65834
Gmr#GmA0000007363_3	ENSGMOG00000007363		EOG7934X4	1-phosphatidylinositol-45-bisphosphate phosphodiesterase delta-4 [Salmo salar]	0.61286	1.78023	1.40812	1.27617	1.44068	1.85185	1.34658	1.26012	1.55932	0.890188	0.689583	0.774	0.516487	Prezygotic	stable	1.26707	1.5229	1.38867	0.717565
Gmr#GmA0000018920	ENSGMOG00000018920		EOG783FK3	Homeobox protein Nkx-2.2a [Salmo salar]	1.33116	1.55344	0.91129	0.95449	1.67785		0.744044	1.09445	0.998732	2.42456	2.18799	1.90112	1.85758	Prezygotic	stable	1.2653	1.31617	0.945742	2.09281
Gmr#GmA0000016326	ENSGMOG00000016326		EOG7GB8MW	zonadhesin isoform 3 [Homo sapiens]	1.0991	1.959	0.736077	1.30136	1.30596	0.211488	1.06331	0.512001	0.103974	2.22642	1.96838	0.846741	-0.234557	Prezygotic	stable	1.26473	0.939603	0.559762	1.20175
Gmr#GmA0000016410	ENSGMOG00000016410		EOG73V18B	formin binding protein 4 [Homo sapiens]	1.37233	1.2557	1.16223	1.43981	1.5646	1.17137		1.42456	1.40664	0.921426	1.23969	0.818032	0.375446	Prezygotic	stable	1.26342	1.39193	1.4156	0.838649
Gmr#GmA0000018625	ENSGMOG00000018625		EOG76Q87X	28S ribosomal protein S11 mitochondrial precursor [Salmo salar]	0.733279	1.34975	1.70507	1.58705	1.30429	1.25978	0.755218	0.983176	0.769914	0.511316	0.648142	1.1492	1.2341	Prezygotic	stable	1.2627	1.38371	0.836103	0.88569
Gmr#S44187297	S44187297			Unknown	-0.424356	2.51417	1.69437	2.35821	2.54476		3.12434	3.53952	3.56609	2.04715	1.93946	-0.276137	0.259611	Prezygotic	stable	1.26139	2.45148	3.40998	0.992521
Gmr#S41390460	S41390460			Unknown	0.862311	1.10067	1.81792	1.12499	1.07795	1.38356	1.65693	1.14694	1.68453	1.01561	1.16813	1.91138	2.01947	Prezygotic	stable	1.2603	1.1955	1.49613	1.52865
Gmr#S41588052	S41588052			Unknown	0.530739	1.38611	1.86217	1.57847	0.859521	1.61229	1.67673	1.4633	1.72513	1.77448	2.98973	3.01318	2.87083	Prezygotic	stable	1.25967	1.35009	1.62172	2.66206
Gmr#S41427384	S41427384			Unknown	0.289492	1.92901	1.55593	0.895047	1.45276	0.643928	1.81909	1.57181	1.58394	1.03612	1.47316	1.17894	0.422383	Prezygotic	stable	1.25814	0.997245	1.65828	1.02765
Gmr#S41386654	S41386654			Unknown	0.417452	1.79339	1.55793	1.62379	2.18671	1.87759	1.78984	1.69505	1.60491	0.998909	1.05601	0.884411	0.85872	Prezygotic	stable	1.25626	1.89603	1.6966	0.949512
Gmr#GmA0000007465	ENSGMOG00000007465		EOG7J12P5	Mothers against decapentaplegic homolog 5 [Salmo salar]	0.504656	1.65092	1.61192	1.28143	1.72524	1.12036	1.50715	1.77236	1.7742	1.39756	1.18517	0.836489	1.03586	Prezygotic	stable	1.25583	1.37568	1.68457	1.11377
Gmr#GmA0000009256	ENSGMOG00000009256		EOG79KH4K	2-amino-3-ketobutyrate coenzyme A ligase mitochondrial precursor [Salmo salar]	2.22822	0.4377	1.09449	0.859827	1.69123		1.40971	1.20377	1.31764	0.988477	0.7751	0.290554	0.837059	Prezygotic	stable	1.25347	1.27553	1.31037	0.722797
Gmr#GmE091117i12057			EOG7PNZW8	WD repeat-containing protein 3 [Salmo salar]	0.946012	1.86881	0.937667	0.502558	0.827473	0.949018	0.719408	0.980657	0.960906	1.75738	1.9447	0.322462	0.61193	Prezygotic	stable	1.25083	0.759683	0.88699	1.15912
Gmr#GmA0000000869	ENSGMOG00000000869		EOG7FXSPR	Splicing factor arginine/serine-rich 5 [Salmo salar]	0.67376	1.68399	1.36396	1.8971	1.86819	0.68671	1.79968	1.57682	1.91756	1.91356	1.65242	0.504328	0.717106	Prezygotic	stable	1.24057	1.484	1.76469	1.19685
Gmr#GmA0000013262	ENSGMOG00000013262		EOG7VX3JH	MYB binding protein 1a isoform 1 [Homo sapiens]	1.7276	1.15579	0.837589	1.21427	1.46854	0.59591	1.05185	1.18769	1.01393	2.12419	2.16691	0.651478	0.543175	Prezygotic	stable	1.24033	1.09291	1.08449	1.37144
Gmr#S55468510	S55468510			Unknown	0.812289	1.43786	1.46095	1.61551	1.64171	1.78071	1.49086	1.74738	1.51459	2.18034	2.168	1.74579	1.91554	Prezygotic	stable	1.23703	1.67931	1.58428	2.00242
Gmr#Singlet30044				GTPase IMAP family member 7 [Oncorhynchus mykiss]	0.485805	1.78393	1.44103	1.27428	1.47221	1.72182	1.49826	1.36239	1.72364	0.82578	0.733845	0.706004	0.565556	Prezygotic	stable	1.23692	1.48944	1.5281	0.707796
Gmr#GmA0000020252	ENSGMOG00000020252			calmodulin - salmon	1.55517	1.23045	0.924517	1.35964	1.58493	1.46602	1.12519	1.19022	1.01885	0.881676	0.536269	0.870885	0.791643	Prezygotic	stable	1.23671	1.4702	1.11142	0.770118
Gmr#GmA0000011100	ENSGMOG00000011100		EOG77STWZ	Mps one binder kinase activator-like 2A [Salmo salar]	0.925025	1.22245	1.55635	0.947831	1.22121	0.757371	1.01605	1.00491	0.987471	2.48444	2.31481	1.5487	1.46351	Prezygotic	stable	1.23461	0.975471	1.00281	1.95287
Gmr#S41464491	S41464491			Unknown	0.639506	1.60135	1.45844	1.78669	1.9804	1.56685	1.2324	1.43518	1.4194	1.80639	1.52726	2.13231	2.27879	Prezygotic	stable	1.2331	1.77798	1.36233	1.93619
Gmr#GmA0000018533	ENSGMOG00000018533		EOG7F7Q0X	LYRIC protein [Salmo salar]	0.712629	1.96092	1.02104	1.37101	1.98233	0.965328	1.49105	1.13387	1.2224	0.873154	0.332778	1.0598	2.05253	Prezygotic	stable	1.23153	1.43956	1.28244	1.07957
Gmr#S41397952	S41397952			Unknown	0.382726	1.89519	1.39531	2.04174	2.27711	0.546943	2.08041	2.44928	2.30202	1.24232	0.555546	0.0111106	0.620988	Prezygotic	stable	1.22441	1.62193	2.27724	0.607491
Gmr#GmA0000010900	ENSGMOG00000010900		EOG7DRBS0	Hypoxia-inducible factor 1 alpha [Salmo salar]	1.69015	1.1976	0.77946	1.45562	1.6372		1.79479	0.912282	1.82613	1.291	1.12755	0.261777	0.758777	Prezygotic	stable	1.2224	1.54641	1.51107	0.859776
Gmr#GmA0000012533	ENSGMOG00000012533		EOG7NS4R3	Calcium/calmodulin-dependent protein kinase type 1 [Salmo salar]	-0.0530846	1.92121	1.79407	0.661153	1.72643	0.101503	1.81529	1.91426	1.75137	0.77532	0.834086	0.429915	0.718587	Prezygotic	stable	1.22073	0.829695	1.82697	0.689477
Gmr#S55480172	S55480172			Unknown	0.509104	1.50967	1.63914	1.05621	1.43932	0.780592	1.15555	1.33527	1.30594	1.54349	1.44259	1.30034	1.431	Prezygotic	stable	1.2193	1.09204	1.26559	1.42936
Gmr#GmA0000016074	ENSGMOG00000016074		EOG737SV2	Angio-associated migratory cell protein [Salmo salar]	0.990906	1.83568	0.825561	2.03361	2.08052	1.36366	2.3711	1.18736	2.14371	2.31688	2.45242	0.813212	1.255	Prezygotic	stable	1.21738	1.82593	1.90072	1.70938
Gmr#GmA0000007949	ENSGMOG00000007949		EOG7JWWT8	Serine hydroxymethyltransferase mitochondrial precursor [Salmo salar]	1.19881	1.33187	1.11994	0.559513	1.11658	1.21433	0.753145	0.420429	0.292598	1.35009	1.39602	1.0682	1.39951	Prezygotic	stable	1.21687	0.963474	0.488724	1.30346
Gmr#GmA0000014570	ENSGMOG00000014570		EOG7FFFGT	golgi phosphoprotein 3 [Homo sapiens]	0.994731	1.5601	1.08671	1.4227	2.01958	0.548297	1.71735	1.44832	1.4391	1.67673	1.33523	0.91241	0.384765	Prezygotic	stable	1.21385	1.33019	1.53492	1.07728
Gmr#GmA0000007628	ENSGMOG00000007628		EOG7V9W4J	Dual specificity protein phosphatase CDC14A [Salmo salar]	-0.005894	1.78555	1.86106	1.93792	2.22315	2.20228	1.61078	1.29744	2.15525	1.47579	1.96838	1.09216	0.809732	Prezygotic	stable	1.21357	2.12112	1.68782	1.33652
Gmr#GmA0000019232	ENSGMOG00000019232		EOG751G4F	notch 1 [Oncorhynchus mykiss]	-0.163559	2.19969	1.59909	2.5361	2.09845	0.600979	1.86241	1.30954	1.97722	1.63343	1.12755	0.701807	0.724637	Prezygotic	stable	1.21174	1.74518	1.71639	1.04686
Gmr#S55474186	S55474186			Unknown	0.857656	1.8069	0.948764	0.816133	0.50671	0.0668896	1.66959	2.08261	2.04912	0.518106	0.01124	0.937395	1.43556	Prezygotic	stable	1.20444	0.463244	1.93377	0.725575
Gmr#S43504074	S43504074			Unknown	1.6871	1.6435	0.274738	1.85313	2.67597	1.32446		0.894414	1.34039	0.908164	0.852243	0.481927	0.52984	Prezygotic	stable	1.20178	1.95119	1.1174	0.693043
Gmr#GmA0000002850	ENSGMOG00000002850		EOG7JQ59Z	FAST kinase domain-containing protein 1 [Salmo salar]	1.13734	1.20957	1.25719	0.405879	0.63899	0.88085	-0.471908	-0.4774	-0.0602904	0.614775	1.3699	0.498711	0.279764	Prezygotic	stable	1.20137	0.641906	-0.336533	0.690787
Gmr#GmA0000018606	ENSGMOG00000018606			eEF1A2 binding protein-like [Salmo salar]	0.577537	1.66941	1.34252	1.77748	1.78974	1.44406	2.19292	2.05118	1.95462	0.480715	0.548643	0.519413	1.2699	Prezygotic	stable	1.19649	1.67043	2.06624	0.704668
Gmr#GmA0000017671	ENSGMOG00000017671		EOG74QVD8	Rhomboid-like protease 4 [Salmo salar]	-0.163559		2.55109	2.94019	3.07672	0.00429126	2.60446	2.47579	2.49139		0.886905	0.112547		Prezygotic	stable	1.19377	2.00707	2.52388	0.499726
Gmr#S41390666	S41390666			Unknown	0.748473	1.51893	1.30306	1.05863	1.33465	1.43201	1.23042	1.22767	1.35196	0.982811	0.716509	1.0802	0.993562	Prezygotic	stable	1.19015	1.2751	1.27002	0.94327
Gmr#GmA0000005393	ENSGMOG00000005393		EOG7RJHDW	Dolichyl-diphosphooligosaccharide--protein glycosyltransferase subunit STT3A [Salmo salar]	0.805273	1.59702	1.1362	1.82757	2.13425	0.925752	1.12238	1.17373	0.684909	0.924652	0.98404	0.844996	1.68826	Prezygotic	stable	1.1795	1.62919	0.993673	1.11049
Gmr#GmA0000000189	ENSGMOG00000000189		EOG7641R3	Spectrin alpha chain brain [Salmo salar]	0.638921	1.56511	1.32612	1.85515	1.19308	0.122101	1.36153	2.24519	1.55471	1.10459	0.666308	0.537701	1.08306	Prezygotic	stable	1.17672	1.05678	1.72048	0.847915
Gmr#S55479711	S55479711			Unknown	1.39328	0.331725	1.7776	1.62296	0.631904	0.147888	0.863818	1.35926	1.38358	3.18651	3.12586	3.33191	3.27366	Prezygotic	stable	1.16753	0.800917	1.20222	3.22948
Gmr#GmA0000002402	ENSGMOG00000002402		EOG7K6HHF	Alpha-actinin-1 [Salmo salar]	1.17593	1.11161	1.21165	0.0650206	0.547103	0.352313	1.55051	1.06142	1.36673	0.588724	1.29156	0.288945	-0.0204901	Prezygotic	stable	1.1664	0.321479	1.32622	0.537185
Gmr#GmA0000004009	ENSGMOG00000004009		EOG74BCHG	transmembrane protein 88 [Homo sapiens]	0.193787	1.89685	1.3777	1.09597	1.10934	-0.753082	1.87237	1.90373	1.53029		1.2334	0.921343	0.629727	Prezygotic	stable	1.15611	0.484076	1.7688	0.928157
Gmr#GmA0000010006	ENSGMOG00000010006		EOG7BVT6T	ankyrin repeat domain 29 [Salmo salar]	0.323897	2.04335	1.10003	1.44	2.76086	0.377123	1.86512	1.07038	1.98941	1.89299	0.584464	0.497536	0.454736	Prezygotic	stable	1.15576	1.52599	1.64164	0.857432
Gmr#GmA0000020532	ENSGMOG00000020532		EOG77STWG	hypothetical protein LOC90488 [Homo sapiens]	1.20677	1.18074	1.07064	1.19457	1.64911	1.45454	1.71728	1.58345	1.3784	1.06143	0.900678	1.26227	0.992826	Prezygotic	stable	1.15272	1.43274	1.55971	1.0543
Gmr#GmA0000013671	ENSGMOG00000013671		EOG7QRJHH	Ubiquitin [Salmo salar]	0.805809	1.67292	0.963154	0.875122	1.55263	-0.187442	1.10673	1.24047	1.44382	1.32765	0.848348	0.591903	1.00269	Prezygotic	stable	1.14729	0.74677	1.26367	0.942648
Gmr#S41464245	S41464245			Unknown	0.662685	1.33642	1.41444	0.84243	0.998109	1.46442		1.52571	1.0156	1.86042	2.0771	0.493072	0.524894	Prezygotic	stable	1.13785	1.10165	1.27066	1.23887
Gmr#GmA0000010322_1	ENSGMOG00000010322		EOG79GMXS	Ubiquitin-conjugating enzyme E2 N [Salmo salar]	-0.268095	1.80728	1.86106	0.123227	1.90826	0.574947	1.88505	2.00921	1.78549	1.35019	1.19323	0.918376	0.880889	Prezygotic	stable	1.13342	0.868811	1.89325	1.08567
Gmr#GmA0000013506	ENSGMOG00000013506		EOG7KH478	cache domain containing 1 [Homo sapiens]	1.71426	1.01444	0.664758	2.43918	3.2179		2.75963	2.26468	1.94306	1.17061	1.35389	0.0937353	1.16411	Prezygotic	stable	1.13115	2.82854	2.32246	0.945586
Gmr#GmA0000012076	ENSGMOG00000012076		EOG7BGB9T	Programmed cell death protein 10 [Salmo salar]	-0.236983	2.28308	1.3319	3.21549	3.03969	0.492767	3.01031	2.11792	2.31304	1.61483	1.14563	0.173278	0.0717686	Prezygotic	stable	1.126	2.24932	2.48042	0.751377
Gmr#GmA0000004759	ENSGMOG00000004759		EOG747H6G	trinucleotide repeat containing 6A [Homo sapiens]		1.19251	1.05837	-0.345927	-0.268522	0.695537	0.12048	0.37824	0.511604	1.66653	1.52821	1.16651	1.30436	Prezygotic	stable	1.12544	0.0270293	0.336775	1.4164
Gmr#Singlet27401				GTF2I repeat domain containing 2B [Homo sapiens]	1.80095	0.449003		0.118389	-0.0929633	0.461618	0.195337	-0.381713	-0.113391	0.954342	1.51062	0.764873	1.14692	Prezygotic	stable	1.12498	0.162348	-0.0999223	1.09419
Gmr#S44200554	S44200554			Unknown	0.699111	1.71244	0.963154	0.365075	0.452792	0.32386	1.52867	1.61354	1.38722	2.03438	2.17547	1.26765	1.10904	Prezygotic	stable	1.1249	0.380576	1.50981	1.64663
Gmr#S55460097	S55460097			Unknown	-0.429508	1.79674	2.00515	2.34987	1.9127	1.85896	2.02014	1.65696	1.8921	1.70863	2.16136	1.77025	1.72135	Prezygotic	stable	1.12413	2.04051	1.8564	1.8404
Gmr#GmA0000000847	ENSGMOG00000000847		EOG7M9368	Heterogeneous nuclear ribonucleoprotein A/B [Salmo salar]	0.256681	1.70292	1.4105	1.1979	1.26782	1.81218	1.46447	1.35303	1.68874	0.67306	0.690843	0.742169	0.633716	Prezygotic	stable	1.12337	1.42597	1.50208	0.684947
Gmr#S51737372	S51737372			Unknown	0.4109	1.53166	1.41807	1.26935	1.08821	0.769497	1.65473	2.07658	1.9428	4.0042	4.02324	3.95378	4.07479	Prezygotic	stable	1.12021	1.04235	1.89137	4.014
Gmr#S41416704	S41416704			Unknown	-0.0462233	1.55135	1.84957	1.12822	1.19911	1.49667	0.967603	1.26121	1.03751	0.719347	0.658903	0.647572	0.915034	Prezygotic	stable	1.11823	1.27467	1.08877	0.735214
Gmr#GmA0000008160	ENSGMOG00000008160		EOG7VX3M6	sterile alpha motif domain containing 1 [Homo sapiens]	0.297782	1.60805	1.43266		2.22002	0.476827	1.96085	0.255192	2.13209	2.8714	0.955049	0.342836	0.612459	Prezygotic	stable	1.11283	1.34842	1.44938	1.19544
Gmr#S55464104	S55464104			Unknown	1.05386	1.13913	1.13952	0.918403	1.2568	0.945643	0.915905	1.09726	0.981991	1.31122	0.950367	1.5901	1.44443	Prezygotic	stable	1.11084	1.04028	0.998385	1.32403
Gmr#S41389201	S41389201			Unknown	0.14512	2.06377	1.12206	1.8368	1.85856	1.23512	1.71349	1.91116	1.89624	1.44064	0.992125	0.702975	0.999131	Prezygotic	stable	1.11032	1.64349	1.8403	1.03372
Gmr#S41434778	S41434778			Unknown	0.411246	1.68435	1.22472	1.16277	1.38011	1.45729	1.33471	1.1652	1.58955	0.642452	0.423273	0.529126	0.50955	Prezygotic	stable	1.10677	1.33339	1.36315	0.5261
Gmr#GmA0000002022	ENSGMOG00000002022		EOG7MGTN1	Ubiquitin carboxyl-terminal hydrolase 4 [Salmo salar]	2.26441	-0.0708791		1.29164	2.76729		0.896992	0.172724	0.512102	0.410351	0.775085			Prezygotic	stable	1.09677	2.02947	0.527273	0.592718
Gmr#S41589272	S41589272			Unknown	0.221338	2.30883	0.749955	1.85514	1.14191	2.13891	2.44849	2.74547	2.73329	2.84242	3.22265	2.52557	2.57804	Prezygotic	stable	1.09337	1.71199	2.64242	2.79217
Gmr#GmA0000000971	ENSGMOG00000000971		EOG7XD562	lens intrinsic membrane protein 2 19kDa [Homo sapiens]	0.552315	1.7575	0.969669	0.840234	-0.229851	-0.1577	0.500832	-0.180697	0.796684	1.34069	1.12691	5.03431	4.80861	Prezygotic	stable	1.09316	0.150894	0.372273	3.07763
Gmr#GmA0000003589	ENSGMOG00000003589		EOG73FJ9M	Membrane-associated guanylate kinase WW and PDZ domain-containing protein 2 [Salmo salar]	0.783218	2.04781	0.446398	1.6106	2.46949	1.83788	1.59764	0.894414	1.41689	1.0925	1.44949	1.18371	1.29595	Prezygotic	stable	1.09248	1.97266	1.30298	1.25541
Gmr#GmA0000015597	ENSGMOG00000015597		EOG70P5M8	cyclin M2 isoform 1 [Homo sapiens]	0.121777	2.18241	0.969669	1.31263	0.808187	0.357207	2.24476	1.7944	2.5236	0.918409	1.63243	0.520571	0.0886358	Prezygotic	stable	1.09129	0.826008	2.18759	0.790011
Gmr#GmA0000010317	ENSGMOG00000010317		EOG766X1D	Tumor necrosis factor receptor superfamily member 1A [Salmo salar]	0.216726	1.70783	1.34439	1.14376	0.878196	1.55161	1.33877		1.72368	0.457665	0.630895	0.740938	0.626854	Prezygotic	stable	1.08965	1.19119	1.53123	0.614088
Gmr#GmA0000002792	ENSGMOG00000002792		EOG7W0ZTV	Ras-related protein Rab-18 [Salmo salar]	0.238818	1.69182	1.33481	1.65774	1.83986	0.752773	1.37075	0.825436	1.34084	-0.00345014	0.0995501	0.744532	1.182	Prezygotic	stable	1.08848	1.41679	1.17901	0.505658
Gmr#S41388817	S41388817			Unknown	0.557924	1.90643	0.791444	0.996062	1.44572	0.462157	1.88592	1.21593	1.85228	0.364341	1.46866	0.550028	0.322901	Prezygotic	stable	1.08527	0.96798	1.65138	0.676482
Gmr#GmA0000007494_1	ENSGMOG00000007494		EOG76Q872	ring finger and CHY zinc finger domain containing 1 isoform 1 [Homo sapiens]	1.52909	0.852759	0.87326	1.23191	1.31306	0.017763	1.85583	1.8332	1.69233	0.915151	1.1722	0.869585	1.25427	Prezygotic	stable	1.08504	0.854244	1.79379	1.0528
Gmr#GmA0000007769	ENSGMOG00000007769		EOG7PNZXK	Monocyte to macrophage differentiation protein [Salmo salar]	0.939944	1.03667	1.27463	1.99174	1.69933	1.24783	1.61541	2.06483	1.78193	0.52608	0.791043	0.451267	1.08706	Prezygotic	stable	1.08375	1.6463	1.82072	0.713863
Gmr#S44189644	S44189644			Unknown	-0.0138989	1.71902	1.54396	0.519179	0.985427	0.495138	1.68635	1.53595	1.50644	0.321526	0.399808	1.23325	1.39411	Prezygotic	stable	1.08303	0.666581	1.57625	0.837174
Gmr#S44199804	S44199804			Unknown	0.14919	1.78461	1.3137	1.05414	1.12468	0.731511	2.31777	1.58267	2.13209	1.74143	1.86065	0.286021	0.213401	Prezygotic	stable	1.0825	0.97011	2.01084	1.02538
Gmr#S55466870	S55466870			Unknown	0.454008	1.46754	1.32562	0.972291	0.174633	1.03298	1.15999	1.43401	1.35315	1.43016	1.72802	0.71079	0.756121	Prezygotic	stable	1.08239	0.726635	1.31572	1.15627
Gmr#Singlet21091				hypothetical protein partial [Homo sapiens]	0.287908	1.85355	1.10383		0.934152	-0.0144161	1.39758	0.398784	1.10521	1.85695	1.27197	1.12679	0.822465	Prezygotic	stable	1.08176	0.459868	0.967191	1.26954
Gmr#S41387876	S41387876			Unknown		1.03828	1.12206	1.61964	1.82761	1.53598	2.39733	2.10796	2.27305	1.22941	1.30997	0.192478	0.646984	Prezygotic	stable	1.08017	1.66108	2.25945	0.84471
Gmr#S55467140	S55467140			Unknown	0.754526	0.994975	1.48634	2.10098	2.12902	1.85714	1.84078	1.48019	1.27976	1.65739	1.96889	0.732032	1.3872	Prezygotic	stable	1.07861	2.02905	1.53358	1.43638
Gmr#S41416236	S41416236			Unknown	0.251953	1.44335	1.51359	1.48687	1.45339	1.47782	0.287177	0.0146606	0.00627356	1.15392	0.800289	3.15873	3.41357	Prezygotic	stable	1.06963	1.47269	0.102704	2.13163
Gmr#S41398042	S41398042			Unknown	0.255252	1.6078	1.33874	1.2149	1.20204	1.71604	1.46995	1.29623	1.6557	0.892515	0.647932	0.833632	0.700073	Prezygotic	stable	1.06726	1.37766	1.47396	0.768538
Gmr#S44206071	S44206071			Unknown		1.43915	0.688048	2.66016	2.29736	1.07281	3.38665	3.16773	3.5493	1.77045	1.47345	1.41554	1.64306	Prezygotic	stable	1.0636	2.01011	3.36789	1.57563
Gmr#GmA0000013054	ENSGMOG00000013054		EOG7HX6DB	Myotubularin [Salmo salar]	0.270314	1.59069	1.32936	0.951178	1.47951	1.18683	0.959839	0.987183	0.984824	1.07904	0.792375	1.34569	1.91638	Prezygotic	stable	1.06345	1.20584	0.977282	1.28337
Gmr#S55464437	S55464437			Unknown		1.16172	0.960825	0.66424	1.54783	0.0514682	1.6292	1.4203	1.6106	2.30607	2.52195	2.30199	2.1588	Prezygotic	stable	1.06127	0.754513	1.55337	2.3222
Gmr#S55469356	S55469356			hypothetical protein [Danio rerio]	-0.366393		2.48886	0.536284	-0.926547	-0.51402	-1.13232	-1.3041	-1.02754	0.24237	1.84146	2.16128	2.55395	Prezygotic	stable	1.06123	-0.301428	-1.15465	1.69977
Gmr#GmA0000011157	ENSGMOG00000011157		EOG75HTC4	Inhibitor of growth protein 4 [Salmo salar]	0.800251	1.32974	1.0314	1.34694	-0.260265	1.44046	1.08097	1.25572	1.41229	1.02373	1.05123	0.861143	0.787548	Prezygotic	stable	1.0538	0.842378	1.24966	0.930913
Gmr#S51742786	S51742786			Unknown	0.480276	1.24119	1.43278	0.953908	1.22628	0.879189	0.679778	0.696902	1.05739	0.954633	1.23635	1.25658	1.07714	Prezygotic	stable	1.05142	1.01979	0.811357	1.13118
Gmr#S55459632	S55459632			Unknown	0.750713	1.42314	0.97728	0.400125	0.680991	0.321407	0.64433	0.694284	0.510497	3.08536	2.86727	1.79598	2.26187	Prezygotic	stable	1.05038	0.467508	0.61637	2.50262
Gmr#GmA0000019988	ENSGMOG00000019988			calmodulin - salmon	1.33653	1.06651	0.746292	1.30526	1.42297	1.26536	1.00156	1.19502	0.848197	0.927432	0.59569	0.715561	0.841416	Prezygotic	stable	1.04978	1.3312	1.01493	0.770025
Gmr#GmA0000006876	ENSGMOG00000006876		EOG7V9W4H	eukaryotic translation termination factor 1-like [Salmo salar]	0.640758	1.57529	0.932275	0.877878	0.887687	0.602199	1.01991	1.16903	1.19197	1.70698	1.80994	0.878309	0.669453	Prezygotic	stable	1.04944	0.789255	1.12697	1.26617
Gmr#S55465183	S55465183			Unknown	1.26438	0.833031		0.746419	1.54242	0.73891	1.9236	1.67146	1.82815	1.46951	1.06088	0.571792	0.588136	Prezygotic	stable	1.04871	1.00925	1.80774	0.922579
Gmr#GmA0000004300	ENSGMOG00000004300		EOG7FTXD3	Tumor necrosis factor alpha-induced protein 2 [Salmo salar]	1.04653	2.1102	-0.0144554	1.46597	1.62669	2.0315	1.82575	1.44947	1.30757	0.08028	0.689148	1.50064	0.789475	Prezygotic	stable	1.04742	1.70805	1.5276	0.764886
Gmr#S41388085	S41388085			Unknown	0.170978	1.45814	1.50842	1.67583	1.62287	1.47212	0.782714	0.584451	0.958874	1.39875	1.75567	1.61564	1.84744	Prezygotic	stable	1.04585	1.59027	0.775346	1.65437
Gmr#S41585065	S41585065			Unknown	-1.12188	2.16608	2.09254	-0.557074	0.233764	0.289843	-0.56469	-0.41881	-0.434828	0.215065	0.855202	1.55774	2.06057	Prezygotic	stable	1.04558	-0.0111557	-0.472776	1.17214
Gmr#S50150604	S50150604			Unknown	0.471076	1.55547	1.09665	1.35282	1.24303	1.48734	1.34856	1.16937	1.23629	0.52338	0.594218	0.541714	1.07056	Prezygotic	stable	1.04107	1.36106	1.25141	0.682468
Gmr#S55460205	S55460205			Unknown	0.392035	1.24332	1.48717	1.29259	1.28988	1.10982	1.33606	1.57904	1.47982	0.803743	0.493226	0.638531	0.494817	Prezygotic	stable	1.04084	1.23076	1.46497	0.607579
Gmr#GmA0000006104	ENSGMOG00000006104		EOG70ZSBW	FAM49B [Salmo salar]	0.324166	1.41496	1.38118	1.34459	2.07376	1.61879	0.755015	0.755322	0.874885	0.938209	0.782369	0.34042	0.399064	Prezygotic	stable	1.0401	1.67905	0.795074	0.615016
Gmr#GmA0000014178	ENSGMOG00000014178		EOG7KH484	Transcription factor E2F6 [Salmo salar]	-0.0313501	2.21128	0.93494	1.84818	2.07691	1.25009	2.23328	2.12679	1.91127	1.71047	1.39346	-0.0935896	0.568778	Prezygotic	stable	1.03829	1.72506	2.09045	0.89478
Gmr#GmA0000016367	ENSGMOG00000016367		EOG7PCC6J	TAR DNA-binding protein 43 [Salmo salar]	1.21698		0.85421	1.70415	1.41868	0.670805	1.6729	2.06814	1.76521	1.91619	1.76417	1.97264	1.88352	Prezygotic	stable	1.0356	1.26455	1.83542	1.88413
Gmr#GmA0000017429	ENSGMOG00000017429		EOG7HMKQZ	Lipid phosphate phosphatase-related protein type 1 [Salmo salar]	-0.44654	1.98496	1.56609	2.37423	2.06761	1.3091	2.23813	1.37052	1.93288	1.21977	1.06548	0.6859	0.496711	Prezygotic	stable	1.03484	1.91698	1.84718	0.866965
Gmr#S55458662	S55458662			Unknown	1.3124	0.49697	1.2838	-0.176639	0.249725	0.428302	2.44692	2.77897	2.50649	3.18587	3.32473	3.58253	3.45012	Prezygotic	stable	1.03106	0.167129	2.57746	3.38581
Gmr#GmA0000005948	ENSGMOG00000005948		EOG7Z908Z	N-acetyltransferase ESCO1 [Salmo salar]	0.740179	1.31968		1.08602	2.51362	1.0749	2.44073	2.189	2.77829	1.13683	1.12755	0.486498	0.832703	Prezygotic	stable	1.02993	1.55818	2.46934	0.895895
Gmr#GmA0000001341	ENSGMOG00000001341		EOG7BCG2C	nucleolin [Oncorhynchus mykiss]	0.804439	1.59315	0.687359	0.811684	0.400908	0.0500187	1.23795	1.39665	1.24	2.21291	2.21472	0.565287	0.973099	Prezygotic	stable	1.02832	0.42087	1.29153	1.4915
Gmr#GmE091117i08038				Cytochrome c1 heme protein mitochondrial precursor [Salmo salar]	-0.0989037	1.51975	1.66261	2.43885	2.93833	0.580531	1.16149	1.89284	1.8715	0.988477	0.705227	0.481927	1.66455	Prezygotic	stable	1.02782	1.9859	1.64194	0.960045
Gmr#GmA0000003270	ENSGMOG00000003270		EOG712NN7	H1_ONCMY RecName: Full=Histone H1; Contains: RecName: Full=Oncorhyncin II	0.390731	1.57674	1.11486	0.400125	1.21578	-0.133573	3.75528	4.00487	3.38432	2.97677	2.54034	2.01018	1.68077	Prezygotic	stable	1.02744	0.494111	3.71482	2.30202
Gmr#GmA0000014280	ENSGMOG00000014280		EOG7BCG1W	RNA-binding protein 4 [Salmo salar]	1.10004	1.67991	0.29416	1.21326	2.07557	1.0291	2.00517	1.7226	1.65475	1.89161	1.7562	0.443116	1.27827	Prezygotic	stable	1.0247	1.43931	1.79417	1.3423
Gmr#S44205858	S44205858			Unknown	0.202587	1.44254	1.41807	0.290831	-0.137266	-0.314549	0.104152	0.922568	-0.0061766	3.11899	3.16542	2.02372	2.18825	Prezygotic	stable	1.02107	-0.0536613	0.340181	2.6241
Gmr#S51735514	S51735514			Unknown	-0.165751	1.76467	1.46295	0.444206	0.714745		1.11037	0.803882	1.20282	1.6255	1.33313	1.26239	1.37384	Prezygotic	stable	1.02062	0.579476	1.03902	1.39871
Gmr#S41388713	S41388713			Unknown	0.234041	1.31138	1.50964	1.46226	1.8744	1.61149	1.12573	1.3191	1.15645	0.133969	0.112382	0.978488	1.07169	Prezygotic	stable	1.01835	1.64938	1.20043	0.574132
Gmr#S55472225	S55472225			Unknown	-0.182677	1.55934	1.67774	0.978971	1.45242	1.599	1.50065	1.46754	1.55467	0.706815	1.27007	0.863538	0.92326	Prezygotic	stable	1.01813	1.34346	1.50762	0.940921
Gmr#S44189359	S44189359			Unknown	-0.778356	1.82101	1.98798	1.10168	0.797323	1.38835	0.663543	0.771834	1.19816	1.02685	1.64255	0.915459	1.04076	Prezygotic	stable	1.01021	1.09578	0.877846	1.1564
Gmr#S44204433	S44204433			Unknown	0.125057	2.02617	0.878684	1.08061	2.71458	-0.315299	2.98165	2.12145	2.61148	1.81086	1.53217	0.644699	-0.0303382	Prezygotic	stable	1.00997	1.15996	2.57153	0.989348
Gmr#S41391893	S41391893			Unknown	-0.566817	1.52414	2.06153	0.523618	0.24826	0.901202	1.49575	1.44142	1.53171	2.52187	2.77769	2.57577	2.71689	Prezygotic	stable	1.00628	0.557693	1.48963	2.64805
Gmr#S41420142	S41420142			Unknown	0.206742	1.50454	1.29843	1.7645	1.31217	0.854373	2.18665	2.5191	2.40441	1.93333	2.05725	1.01296	0.873104	Prezygotic	stable	1.00324	1.31035	2.37005	1.46916
Gmr#S55479623	S55479623			Unknown	-0.414324	2.61274	0.8024	0.781131	1.36463	-0.363082	0.746485	0.725033	0.767341	2.60572	2.12782	1.69457	2.13774	Prezygotic	stable	1.00027	0.594226	0.746286	2.14146
Gmr#S55467314	S55467314			Unknown	0.504656	1.06038	1.43082	0.258632	0.444436	0.60329	1.41626	1.61767	1.67783	1.62771	1.89361	0.456934	0.741832	Prezygotic	stable	0.998619	0.435453	1.57059	1.18002
Gmr#S44181745	S44181745			Unknown	0.485915	1.34306	1.15771	1.40073	1.79586	1.16003	1.68812	1.5222	1.36371	1.92136	1.80051	1.36791	1.67282	Prezygotic	stable	0.995562	1.45221	1.52468	1.69065
Gmr#S43508103	S43508103			Unknown	0.576638	1.91705	0.492692	1.116	2.37649	1.03265	1.78722	0.706772	1.61454	1.34695	1.22109	1.03092		Prezygotic	stable	0.99546	1.50838	1.36951	1.19965
Gmr#S44164949	S44164949			Unknown	0.751359	1.12192	1.09897	1.22367	1.31031	1.39414	0.526603	0.254999	0.314643	1.53177	1.23037	2.13938	2.285	Prezygotic	stable	0.99075	1.30937	0.365415	1.79663
Gmr#GmA0000009322	ENSGMOG00000009322		EOG7XKWQG	Chromobox protein homolog 1 [Salmo salar]	0.578098	1.3885	0.997178	0.133274	1.41268		1.54871	0.638671	1.22033	2.85861	3.19339	2.47049	2.5598	Prezygotic	stable	0.987925	0.772977	1.1359	2.77057
Gmr#GmA0000002316	ENSGMOG00000002316		EOG712NKZ	BUD13 homolog [Homo sapiens]	0.291877	1.61165	1.05839	1.58871	1.54008	0.579002	1.55696	1.62273	1.61563	0.97233	1.29658	0.14696	0.278799	Prezygotic	stable	0.987306	1.23593	1.59844	0.673667
Gmr#GmA0000001679	ENSGMOG00000001679		EOG7FR25F	prospero homeobox 1 [Homo sapiens]	0.115986	1.394	1.44383	1.14347	1.48527	-0.184498	1.99696	1.84994	1.65378	0.560809	1.38536	0.63142	1.12506	Prezygotic	stable	0.984605	0.814747	1.83356	0.925662
Gmr#GmA0000006607	ENSGMOG00000006607		EOG7HTB5P	DIS3 mitotic control homolog (S. cerevisiae)-like 2 [Homo sapiens]	-0.401511	1.85324	1.49902	2.60261	2.23419	1.125	2.35899	1.83952	2.33119	1.1282	1.64708	0.81142	0.524664	Prezygotic	stable	0.983583	1.98727	2.17657	1.02784
Gmr#GmE091117i08920				pentraxin [Oncorhynchus mykiss]	0.762218	0.485601	1.69145	0.39956	1.57828	-0.646467	0.748653	1.58666	0.960178	2.01923	1.62514	1.07757	1.00638	Prezygotic	stable	0.979756	0.443791	1.0985	1.43208
Gmr#S41386020	S41386020			Unknown	0.0196856	1.42925	1.48953	2.18273	2.3114	0.133218	1.12357	1.15451	1.31222	0.894476	0.580545	0.326275	0.32396	Prezygotic	stable	0.979489	1.54245	1.19677	0.531314
Gmr#GmA0000014621	ENSGMOG00000014621		EOG7GTMS5	DEAH (Asp-Glu-Ala-His) box polypeptide 29 [Homo sapiens]	-0.264168	1.64167	1.55847	1.64714	1.66309	1.88448	1.35822	1.67713	1.88505	1.8067	2.17498	0.900568	0.933126	Prezygotic	stable	0.978657	1.73157	1.64013	1.45384
Gmr#S41464156	S41464156			Unknown	0.763027	1.07978	1.08349	1.16277	1.23715	1.23079	1.26389	1.51089	1.20944		2.12923	1.59357	1.75758	Prezygotic	stable	0.975432	1.21024	1.32807	1.82679
Gmr#S41391303	S41391303			Unknown	0.451066	1.36473	1.1052	0.795125	0.968661	1.12212	1.39176	1.62234	1.36011	1.25475	1.43	0.455311	0.584959	Prezygotic	stable	0.973665	0.961969	1.45807	0.931255
Gmr#S55458970	S55458970			Unknown	-0.997124	1.91233	1.9961	1.24502	0.700446	1.27764	1.23584	1.12713	1.40701	1.45075	1.62394	1.8133	1.84553	Prezygotic	stable	0.970435	1.07437	1.25666	1.68338
Gmr#GmA0000006246	ENSGMOG00000006246		EOG7FN5XD	HEAT repeat containing 3 [Homo sapiens]	0.277397	1.26055	1.35744	1.13079	1.58446	1.63356	1.0907	1.09521	0.965309	1.50252	1.41882	0.783958	0.704415	Prezygotic	stable	0.965129	1.4496	1.05041	1.10243
Gmr#GmA0000002211	ENSGMOG00000002211		EOG7B8KVJ	Profilin-2 [Salmo salar]	-0.355827	1.82039	1.40379	1.27704	1.91112	1.38403	1.76137	1.82524	1.92479	0.832758	1.48013	2.0625	2.13519	Prezygotic	stable	0.956118	1.52406	1.83713	1.62764
Gmr#GmA0000003138	ENSGMOG00000003138		EOG72Z65Q	Development and differentiation-enhancing factor 2 [Salmo salar]	0.865217	0.804463	1.18722	1.08305	0.749869	0.830945	0.853991	1.02817	0.91477	1.70425	1.68335	1.0968	1.16806	Prezygotic	stable	0.9523	0.887955	0.93231	1.41311
Gmr#S41469131	S41469131			Unknown	-0.258782	2.11917	0.99261	1.1799	1.39814	0.790109	1.62157	1.65915	2.21043	1.11237	0.849348	0.556538	0.593607	Prezygotic	stable	0.950999	1.12272	1.83038	0.777966
Gmr#GmA0000009130	ENSGMOG00000009130		EOG798WGG	macrophage myristoylated alanine-rich C kinase-like protein [Oncorhynchus mykiss]	0.661889	1.14541	1.04239	1.44247	1.84076	0.708872	2.55239	2.83427	2.49836	1.96037	1.53667	1.76009	1.51008	Prezygotic	stable	0.949896	1.3307	2.62834	1.6918
Gmr#GmA0000003473	ENSGMOG00000003473		EOG74N071	Ubiquitin-conjugating enzyme E2 E2 [Salmo salar]	-0.072907	1.70629	1.21529	0.878655	1.63604	1.01762	1.6731	1.68503	1.337	2.281	2.09033	1.51519	1.48372	Prezygotic	stable	0.949558	1.17744	1.56504	1.84256
Gmr#GmA0000018344	ENSGMOG00000018344		EOG7RV453	Mitogen-activated protein kinase 3 [Salmo salar]	1.29302	0.7807	0.771412	0.917124	1.12992	0.302104	0.583481	0.965319		1.69977	1.67181	1.08673	1.07677	Prezygotic	stable	0.948377	0.783049	0.7744	1.38377
Gmr#S41387028	S41387028			Unknown	0.0726618	1.24034	1.53034	0.788432	1.05093	1.04601	1.01734	0.963072	1.17241	1.72538	1.97066	1.31043	1.36746	Prezygotic	stable	0.947781	0.961791	1.05094	1.59348
Gmr#GmA0000018424	ENSGMOG00000018424			KIAA0913 protein-like [Salmo salar]	1.30415	1.20792	0.321049	0.399846	0.31117	-0.315299	1.13356	0.72375	1.53276	1.49199	1.61995	1.6872	2.17807	Prezygotic	stable	0.944373	0.131906	1.13002	1.7443
Gmr#S55480002	S55480002			Unknown	0.331587	1.20848	1.25642	0.827662	0.664103	1.49713	1.3256	1.45584	1.49482	1.60762	1.94567	0.380527	0.496878	Prezygotic	stable	0.932162	0.996298	1.42542	1.10767
Gmr#Singlet5011				eEF1A2 binding protein-like [Salmo salar]	0.684142	1.78461	0.321049	1.338	2.82055	1.90179	1.75965	1.94458	2.3028	0.539127		0.306907	0.713585	Prezygotic	stable	0.929934	2.02011	2.00234	0.519873
Gmr#S51735552	S51735552			Unknown	0.439956	1.16749	1.1816	1.02772	1.22185	0.765579	1.67235	1.75123	1.69214	1.01486	0.820284	0.702186	0.761483	Prezygotic	stable	0.929682	1.00505	1.70524	0.824703
Gmr#GmA0000002555	ENSGMOG00000002555		EOG7HX6F1	AT rich interactive domain 3A (BRIGHT- like) protein [Homo sapiens]	0.155081	1.49636	1.13647	2.03911	2.01931	0.925463	2.4448	2.54165	2.23803	2.56639	2.62659	0.45878	0.0377374	Prezygotic	stable	0.929304	1.66129	2.40816	1.42237
Gmr#GmA0000003276	ENSGMOG00000003276		EOG79615R	Probable histone deacetylase 1-B [Salmo salar]	1.44781	0.760529	0.571288	1.14422	1.22819	0.752824	0.914981	2.09537	0.912447	1.71847	1.60432	1.36473	1.20567	Prezygotic	stable	0.926542	1.04174	1.3076	1.4733
Gmr#S44177819	S44177819			Unknown	0.128581	1.45225	1.19863	0.691427	0.696433	0.128679	1.27068	1.3368	1.27457	1.26536	1.10244	1.81854	2.13019	Prezygotic	stable	0.926487	0.505513	1.29402	1.57913
Gmr#GmA0000020467	ENSGMOG00000020467		EOG7XKWNX	ADP-ribosylation factor-like protein 4C [Salmo salar]	0.0771988	1.69278	1.00458	1.13344	1.30334	1.01348	1.33064	1.40685	1.49375	1.99916	1.59658	1.97067	2.29364	Prezygotic	stable	0.924853	1.15009	1.41041	1.96501
Gmr#S55465044	S55465044			Unknown	1.1938	0.590947	0.975773	0.531678	0.702355	0.393836	1.42645	1.90692	1.12044	2.51123	2.30311	2.58184	2.60784	Prezygotic	stable	0.920173	0.542623	1.4846	2.501
Gmr#F20B2PE02F4L9O				Nuclear nucleic acid-binding protein C1D [Salmo salar]	1.68794	0.18686	0.868475	-0.406914	0.396984	0.48868	0.435276	0.655238	0.265485	3.05627	3.02525	2.80013	2.75346	Prezygotic	stable	0.914425	0.159583	0.452	2.90878
Gmr#S41384281	S41384281			Unknown	-0.0987364	1.1822	1.62354	1.33804	0.708412	0.713568	0.832171	0.964623	1.32739	0.837804	0.543125	1.51404	1.5629	Prezygotic	stable	0.902335	0.920007	1.04139	1.11447
Gmr#S55465850	S55465850			Unknown	-0.267869	1.16452	1.77307	1.31543	1.15766	1.27271	1.13437	1.37469	1.24769	1.13192	1.57096	1.85678	2.22254	Prezygotic	stable	0.889907	1.2486	1.25225	1.69555
Gmr#GmA0000011201	ENSGMOG00000011201		EOG7Z645M	hypothetical protein LOC561642 [Danio rerio]		0.888247	0.889667	1.16989	1.8884	0.408444	1.67137	1.70415	1.97385	1.22961	1.28597	0.114292	0.642786	Prezygotic	stable	0.888957	1.15558	1.78312	0.818164
Gmr#GmA0000008140	ENSGMOG00000008140		EOG7QNP9V	Adaptin ear-binding coat-associated protein 1 [Salmo salar]	0.0990059	1.52217	1.04548	0.640227	1.83986	0.613402	2.30318	1.97982	2.33678	1.69542	1.63715	1.05106	1.64414	Prezygotic	stable	0.888885	1.03116	2.20659	1.50694
Gmr#GmA0000009648	ENSGMOG00000009648		EOG79CRNW	glycerol-3-phosphate dehydrogenase [Gadus morhua]	0.193787	0.598277	1.86686	0.0134073	0.581935	1.053	1.4016	1.2383	0.941264	2.18042	2.40745	2.343	1.06618	Prezygotic	stable	0.886308	0.549447	1.19372	1.99926
Gmr#GmA0000011718_1	ENSGMOG00000011718		EOG7W9KHM	si:ch211-105n9.1-like protein [Gadus morhua]	1.36554	0.950488	0.317178	0.451401	1.39114	-0.107639	1.09339	0.422359	1.13105	4.67113	4.51337	0.501517	0.52929	Prezygotic	stable	0.877735	0.578301	0.882266	2.55383
Gmr#GmA0000004072	ENSGMOG00000004072		EOG773R4N	B-cell CLL/lymphoma 9 [Homo sapiens]	0.119126	1.93685	0.568409	2.23715	1.82005	0.217003	2.07075	1.87389	2.57792	1.52752	1.47314	0.849787	1.33455	Prezygotic	stable	0.874795	1.42473	2.17419	1.29625
Gmr#GmA0000002646	ENSGMOG00000002646		EOG74BCFX	SDA1 homolog [Salmo salar]	0.157239	1.36318	1.09539	1.30755	1.57089	1.24372	1.51846	1.61327	1.61145	1.50554	1.76858	0.554231	0.573619	Prezygotic	stable	0.871936	1.37405	1.58106	1.10049
Gmr#GmA0000020436	ENSGMOG00000020436		EOG73R538	H4_ONCMY RecName: Full=Histone H4	1.7453	0.487977	0.370081	0.810351	0.944353	-1.54614	2.22939	2.5223	2.01136	1.08048	0.729536	0.0502583	0.504652	Prezygotic	stable	0.867786	0.0695213	2.25435	0.591232
Gmr#GmA0000008731	ENSGMOG00000008731		EOG7QC2MG	CCD58_SALSA RecName: Full=Coiled-coil domain-containing protein 58	1.37885	0.520993	0.68279	0.0609663	0.653434	0.11379	-0.335369	-0.101968	-0.234014	1.93134	1.91901	0.866869	0.833036	Prezygotic	stable	0.860878	0.276063	-0.223784	1.38756
Gmr#GmA0000017175	ENSGMOG00000017175		EOG754BC7	FtsJ homolog 3 [Homo sapiens]	-0.263206	1.64258	1.1978	0.6909	1.00141		1.14755	0.823762	0.881229	2.5453	2.51295	1.22486	1.2713	Prezygotic	stable	0.859058	0.846155	0.950847	1.8886
Gmr#GmA0000004588	ENSGMOG00000004588		EOG7XD548	notch 1 [Oncorhynchus mykiss]	0.783218		0.927936	0.909762	1.37915	0.485572	1.03575	0.873606	2.07992	2.75172	2.61684	1.91123	2.05494	Prezygotic	stable	0.855577	0.924828	1.32976	2.33368
Gmr#GmA0000018781	ENSGMOG00000018781		EOG76X0P2	Interferon regulatory factor 2-binding protein 2-B [Salmo salar]	0.643703	0.951354	0.966409	0.23909	0.954494	0.453558	1.62638	1.81108	1.84277	1.82465	1.1236	1.86013	2.5335	Prezygotic	stable	0.853822	0.549047	1.76008	1.83547
Gmr#GmA0000003186	ENSGMOG00000003186		EOG73BP2M	Fatty acyl-CoA reductase 1 [Salmo salar]	0.638921	1.3241	0.585005		2.48805	-0.0099499	3.37419	2.22997	3.2315	0.577953	1.68985	0.384121	1.06765	Prezygotic	stable	0.849342	1.23905	2.94522	0.929894
Gmr#S55468410	S55468410			Unknown	0.309515	1.03256	1.18581	1.53726	1.60873	1.91812	1.44993	1.79894	1.5018	0.954101	0.897512	0.48318	0.421365	Prezygotic	stable	0.842628	1.68804	1.58356	0.68904
Gmr#S41431361	S41431361			Unknown		1.31493	0.370271	2.61019	2.70605	-0.21893	3.19718	2.89875	2.91816	0.762756	0.925074	0.250751	0.850596	Prezygotic	stable	0.8426	1.6991	3.0047	0.697294
Gmr#GmA0000015970	ENSGMOG00000015970		EOG7HDV8R	Zinc finger Ran-binding domain-containing protein 2 [Salmo salar]	-0.565388	1.98171	1.07958	1.38779	1.95059	0.731833	0.44777	0.277601	0.497707	2.17991	2.05204	0.709919	0.724847	Prezygotic	stable	0.831967	1.35674	0.407693	1.41668
Gmr#GmA0000001528	ENSGMOG00000001528		EOG7J3XWP	Cytochrome P450 24A1 mitochondrial precursor [Salmo salar]	0.79363	1.00857	0.665559	1.05	1.31924	0.894583	1.38298	0.674045	1.09884	1.89161	1.90711	0.150001	0.286282	Prezygotic	stable	0.822586	1.08794	1.05196	1.05875
Gmr#GmA0000020267	ENSGMOG00000020267		EOG7MSFCW	growth hormone secretagogue receptor 1a [Oncorhynchus mykiss]	0.125045	1.51975			0.9617	-0.186685	1.73166	1.4476		2.26093	2.64251	0.514771	0.500719	Prezygotic	stable	0.822398	0.387508	1.58963	1.47973
Gmr#GmA0000002937	ENSGMOG00000002937		EOG7V9W4Z	ELAV-like protein 1 [Salmo salar]	-0.114266	1.37584	1.18157	0.432583	1.30728	-0.315299	1.33973	1.48012	1.49411	0.857498	0.75036	3.16154	3.55207	Prezygotic	stable	0.814381	0.474855	1.43799	2.08037
Gmr#GmA0000007263	ENSGMOG00000007263		EOG7P5MS3	Follistatin-related protein 1 precursor [Salmo salar]	1.35114	0.271916		-0.732222	0.431057	-0.376426	-0.293309	-0.349001	-0.914013	1.59893	1.62286	1.86794	2.01607	Prezygotic	stable	0.811528	-0.225864	-0.518774	1.77645
Gmr#GmA0000010295	ENSGMOG00000010295		EOG78WDFW	F-box/LRR-repeat protein 14 [Salmo salar]	0.959423	0.594092	0.878684	1.26155	1.93811	1.46608	1.2235	1.96732	2.44612	1.07831	0.32149	0.967593	0.382316	Prezygotic	stable	0.810733	1.55525	1.87898	0.687427
Gmr#GmA0000006464	ENSGMOG00000006464		EOG7RNCP9	Leucine-rich repeat-containing protein 1 [Salmo salar]	-0.00619101	1.20432	1.22716	0.841293	1.74099	-0.0419848	1.13468	0.784694	1.60668	1.25957	1.07877	0.742756	1.5095	Prezygotic	stable	0.80843	0.846766	1.17535	1.14765
Gmr#S41365268	S41365268			Unknown	-0.623501	1.71071	1.32426	1.58925	1.89046	-0.210428	2.3555	2.47138	2.05828	0.89927	0.438585	0.333618	0.855942	Prezygotic	stable	0.803823	1.08976	2.29505	0.631854
Gmr#S43506451	S43506451			Unknown	-0.0691249	1.14096	1.33604	1.04953	0.765439	1.21155	1.30241	1.48994	1.43329	1.26825	1.70935	0.881928	1.05046	Prezygotic	stable	0.802625	1.00884	1.40855	1.2275
Gmr#GmA0000002952	ENSGMOG00000002952		EOG7C2JPR	mediator of RNA polymerase II transcription subunit 12 homolog [Homo sapiens]	-0.0618583	1.32884	1.13841	1.43119	0.804011	1.68704	1.07247	1.45889	1.28374	0.92902	1.69085	1.38557	1.3922	Prezygotic	stable	0.801797	1.30741	1.2717	1.34941
Gmr#GmA0000008315	ENSGMOG00000008315		EOG7ZCVJD	kynurenine 3-monooxygenase [Homo sapiens]	0.643574	0.902597	0.857725	0.449018	0.589471	0.163851	0.323985	0.29196	0.524062	2.1685	1.95504	2.36764	2.14881	Prezygotic	stable	0.801299	0.40078	0.380002	2.16
Gmr#S55471703	S55471703			Unknown	0.447939	0.930098	1.02419	0.232658	0.247639		-0.409311	-0.205714	-0.0302111	1.29846	1.22753	1.26703	1.34814	Prezygotic	stable	0.800742	0.240148	-0.215079	1.28529
Gmr#GmA0000011450	ENSGMOG00000011450		EOG7T4F81	alpha tubulin subunit [Oncorhynchus nerka]	1.71926	0.28059	0.400162	0.459584	-0.374358	-0.767522	-0.0174811	0.26349	-0.154898	0.849036	1.48126	1.98702	1.96265	Prezygotic	stable	0.800004	-0.227432	0.0303703	1.56999
Gmr#S44185336	S44185336			Unknown	0.185374	1.03842	1.16603	1.50394	1.63319	1.13746	1.56932	1.66504	1.53455	0.895574	0.858564	1.14058	1.01792	Prezygotic	stable	0.796608	1.42486	1.58964	0.97816
Gmr#GmA0000019777	ENSGMOG00000019777		EOG7WSXR3	Transcription factor Sox-2 [Salmo salar]	0.523684	0.343259	1.51814	0.409923	0.10367	0.490707	1.45482	1.35145	0.950607	3.64468	3.94608	3.54982	3.62831	Prezygotic	stable	0.795028	0.334767	1.25229	3.69222
Gmr#S55462193	S55462193			Unknown		0.744674	0.833123	-0.153093	-0.156155	-0.116875	-0.0363826	0.785663	0.667676	2.15648	2.44571	1.43506	1.67162	Prezygotic	stable	0.788898	-0.142041	0.472319	1.92722
Gmr#S55460607	S55460607			Unknown	0.45355	1.04945	0.850432	0.749317	1.00751	0.870223	0.21919	0.399374	0.324555	2.0408	1.85156	1.2656	1.43135	Prezygotic	stable	0.784477	0.875683	0.314373	1.64733
Gmr#GmA0000013008	ENSGMOG00000013008		EOG741RRF	zinc transporter BigM103 [Oncorhynchus mykiss]	-0.685275	1.77488	1.26193	0.39956	-0.562785	0.302633	1.13732	0.810397	1.35859	3.77975	4.44294	1.38895	1.60306	Prezygotic	stable	0.783845	0.0464693	1.1021	2.80367
Gmr#S55465171	S55465171			Unknown	0.322588	0.932748	1.09159	1.01855	1.10696	1.15364	1.40537	1.37367	1.32486		1.14698	1.29704	0.995549	Prezygotic	stable	0.782309	1.09305	1.36797	1.14652
Gmr#GmA0000003157	ENSGMOG00000003157		EOG7TQNPF	cleavage and polyadenylation specificity factor 3 [Salmo salar]	0.310016	1.03467	0.990496	1.12742	1.11352	1.42071	1.297	1.43788	1.36887	1.12952	1.33631	0.525594	0.715324	Prezygotic	stable	0.778394	1.22055	1.36792	0.926687
Gmr#GmA0000002653	ENSGMOG00000002653		EOG7XWHBK	Far upstream element-binding protein 3 [Salmo salar]	-0.258782	1.86041	0.728783	1.25287	1.77672	1.05978	1.52922	1.58386	1.40666	2.08336	1.91798	0.662287	1.04636	Prezygotic	stable	0.776804	1.36312	1.50658	1.4275
Gmr#GmA0000009819	ENSGMOG00000009819			solute carrier family 19 member 1 [Homo sapiens]	0.787153	0.999632	0.54138	0.0525139	0.561618	-0.21893	1.18	1.1701	1.23124	1.05835	1.16326	0.16093	0.372029	Prezygotic	stable	0.776055	0.131734	1.19378	0.688642
Gmr#S55468697	S55468697			Unknown	0.43421	0.956867	0.924006	1.12945	1.15493	0.77029	1.46609	1.53023	1.57515	0.861353	0.859486	1.22505	0.75959	Prezygotic	stable	0.771694	1.01822	1.52382	0.92637
Gmr#S41373107	S41373107			Unknown	0.528472	0.719424	1.06298	0.612155	1.45028	-0.246089	1.72809	1.00472	1.05768	1.29393	0.720537	1.57017	1.84981	Prezygotic	stable	0.770292	0.605449	1.2635	1.35861
Gmr#GmA0000020004	ENSGMOG00000020004		EOG7JWWTD	Probable palmitoyltransferase ZDHHC12 [Salmo salar]	0.474478	1.08813	0.745201	1.36846	1.8884	1.23471	1.08716	0.645068	1.12604	1.0348	0.999054	0.645974	1.06663	Prezygotic	stable	0.76927	1.49719	0.952756	0.936614
Gmr#S55464471	S55464471			Unknown	0.859779	0.901657	0.523484	0.376843	0.44186	-0.425942	0.269502	0.339327	0.416316	1.66031	1.70477	1.40734	1.39746	Prezygotic	stable	0.76164	0.13092	0.341715	1.54247
Gmr#GmA0000000883	ENSGMOG00000000883		EOG7BVT73	disulfide-isomerase A6 precursor [Salmo salar]	0.357926	1.38536	0.519619	0.61486	0.670831	-0.520634	-1.17857	-0.960915	-0.719868	1.01098	0.938726	1.09877	1.19628	Prezygotic	stable	0.754302	0.255019	-0.953118	1.06119
Gmr#GmA0000000439	ENSGMOG00000000439		EOG7X98ZH	Multiple myeloma tumor-associated protein 2 homolog [Salmo salar]	-0.320782	1.24499	1.31072	0.972045	1.26657	1.73834	1.51578	1.55556	1.54489	0.728042	1.02629	0.149269	0.169671	Prezygotic	stable	0.744976	1.32565	1.53874	0.518318
Gmr#GmA0000019056	ENSGMOG00000019056		EOG79615R	Probable histone deacetylase 1-B [Salmo salar]	0.863482	0.667182	0.696197	1.19127	1.60081	1.22059	1.40569	1.32165	1.14056	1.88981	1.82496	1.37418	1.2175	Prezygotic	stable	0.742287	1.33756	1.2893	1.57661
Gmr#GmA0000002555_2	ENSGMOG00000002555		EOG7HX6F1	AT rich interactive domain 3A (BRIGHT- like) protein [Homo sapiens]	-0.135911	1.57661	0.781532	1.70032	2.14307		2.2586	2.2059	2.20285	2.04139	1.95671	-0.123077	-0.414264	Prezygotic	stable	0.740744	1.92169	2.22245	0.86519
Gmr#S43498944	S43498944			Unknown		1.81729	-0.347796	1.96851	1.06472	1.17913	1.9103	1.90852	2.03782	0.616342	1.08018	1.00054	1.01036	Prezygotic	stable	0.734747	1.40412	1.95221	0.926855
Gmr#S41419039	S41419039			Unknown	0.810406	0.772126	0.615062	0.515832	1.0296	0.851774	1.1555	1.34479	0.974556	1.546	1.5145	1.07694	0.838467	Prezygotic	stable	0.732531	0.799069	1.15828	1.24398
Gmr#S44205004	S44205004			Unknown	0.415997	0.912371	0.855852	0.249651	0.740687	0.137771	0.660493	1.08478	0.683074	2.09295	1.88405	1.98194	1.90962	Prezygotic	stable	0.728073	0.376036	0.809449	1.96714
Gmr#GmA0000020334	ENSGMOG00000020334			bicaudal D homolog 1 isoform 1 [Homo sapiens]	1.30633	0.320571	0.524214	0.424509	0.602039	-0.595296		-0.104165	-0.578741	1.20763	1.30366	0.962104	1.12249	Prezygotic	stable	0.717038	0.143751	-0.341453	1.14897
Gmr#S43504789	S43504789			Unknown	-1.1182	1.5859	1.67876	1.72129	1.28747	0.702085	2.03247	2.43283	2.15622	0.432662	0.978109	0.446236	0.772358	Prezygotic	stable	0.715487	1.23695	2.20717	0.657341
Gmr#S44198060	S44198060			Unknown	1.44794	-0.150623	0.837361	0.631574	0.31754	0.648778	0.308579	-0.023163	0.723099	6.10588	6.18601	6.25026	5.93069	Prezygotic	stable	0.711559	0.532631	0.336172	6.11821
Gmr#GmA0000005154	ENSGMOG00000005154		EOG79GMXM	homeobox protein HoxC5ba [Salmo salar]	1.14997	0.318921	0.664758	0.428565	0.335807	-0.401579	0.749595	-0.0434326	0.8321	3.88184	3.27138	0.998285	1.15463	Prezygotic	stable	0.711216	0.120931	0.512754	2.32653
Gmr#S55475480	S55475480			Unknown	0.57812	0.715759	0.822592	0.436934	0.292598	0.70782	1.39468	1.66953	1.46713	2.15849	2.35108	0.909893	0.97602	Prezygotic	stable	0.70549	0.479117	1.51045	1.59887
Gmr#S41389973	S41389973			Unknown	0.174067	0.644681	1.26614	1.44144	1.80364	1.66089	1.16655	0.980725	1.31257	1.1052	1.61035	0.74078	1.04507	Prezygotic	stable	0.694963	1.63532	1.15328	1.12535
Gmr#S41436691	S41436691			Unknown		1.37424	0.0134908	0.930204	1.68883	-0.21893	1.81914	1.93771	1.79701	1.87851		1.68532	1.3168	Prezygotic	stable	0.693865	0.800035	1.85129	1.62688
Gmr#GmA0000013482	ENSGMOG00000013482		EOG798WDN	Y amino acid transporter 1 [Salmo salar]	1.12652	0.299205	0.646761	1.39499	1.82473	-0.235465	1.30192	1.62968	1.19724	2.32559	2.16934	1.24332	0.97984	Prezygotic	stable	0.690829	0.994752	1.37628	1.67952
Gmr#S51741832	S51741832			Unknown	-0.141457	1.13609	1.06609	0.714336	0.693054	1.04286	1.00559	1.18237	1.18978	1.06157	1.60959	1.2941	1.41831	Prezygotic	stable	0.686908	0.81675	1.12591	1.34589
Gmr#GmA0000009398	ENSGMOG00000009398		EOG77DBVD	Ephrin type-B receptor 1 precursor [Salmo salar]	0.106212	1.17884	0.774399	-0.190893	0.211347		1.0397	1.04702	1.18557	3.14837	2.92141	1.91684	1.8197	Prezygotic	stable	0.686484	0.010227	1.09076	2.45158
Gmr#S51734162	S51734162			Unknown	-0.255191	1.01983	1.29262	1.21761	0.965586	1.04548	1.51191	1.75654	1.72941	0.0741968	0.295192	0.768329	0.851929	Prezygotic	stable	0.685753	1.07623	1.66595	0.497412
Gmr#GmA0000005815	ENSGMOG00000005815		EOG702Z6V	phosphatase 1L [Salmo salar]	0.569697	0.559613	0.92452	1.49662	2.04869	1.76003	1.93413	2.09476	1.97723	0.700083		0.90338	0.919368	Prezygotic	stable	0.68461	1.76845	2.00204	0.840944
Gmr#GmA0000018086	ENSGMOG00000018086		EOG7R2590	nucleolar protein 7 27kDa [Homo sapiens]	0.229728	0.962374	0.861277	1.00769	0.627801	1.11471	1.40893	1.41078	1.42174	1.28204	1.94501	0.532923	0.492729	Prezygotic	stable	0.68446	0.916734	1.41382	1.06318
Gmr#GmA0000016578	ENSGMOG00000016578		EOG73BP37	parapinopsin [Oncorhynchus mykiss]	1.11358	0.263313	0.673703	1.77748	2.37333	0.619751	1.42654	1.03433	2.22984	0.569354	0.959703	0.522491	0.235367	Prezygotic	stable	0.683532	1.59019	1.56357	0.571729
Gmr#GmA0000003819	ENSGMOG00000003819		EOG7RZ0CV	Coronin-1C [Salmo salar]	0.0716723	0.979686	0.99261	0.763135	1.98562	0.310212	1.81706	1.35789	1.45512	1.74471	1.36281	0.474157	0.887152	Prezygotic	stable	0.681323	1.01966	1.54336	1.11721
Gmr#S41416317	S41416317			Unknown	-0.114266	1.26966	0.878684	0.508323	1.33416	0.965443	2.22808	1.67146	1.5886	1.79206	2.85361	2.09218	2.26161	Prezygotic	stable	0.678026	0.935975	1.82938	2.24986
Gmr#S55462652	S55462652			Unknown	-0.624809	1.1961	1.42608	1.25748	0.29021	1.18681	1.27556	1.46367	1.37955	1.42058	2.0335	1.43138	2.73304	Prezygotic	stable	0.66579	0.9115	1.37293	1.90463
Gmr#GmA0000006890	ENSGMOG00000006890		EOG7J9PD3	DnaJ homolog subfamily A member 2 [Salmo salar]	-0.213402	1.63636	0.50267	0.996148	2.10022	1.21429	1.82829	1.02143	1.66779	0.7482	1.03361	0.60665	0.851323	Prezygotic	stable	0.641876	1.43689	1.50584	0.809946
Gmr#GmA0000001541	ENSGMOG00000001541		EOG73N8SR	DMRT4 protein [Oncorhynchus mykiss]	0.574519	1.16192	0.160484	-0.704155	0.244088		1.17415	1.0527	1.29724	3.1139	3.34654	0.798547	1.39664	Prezygotic	stable	0.632308	-0.230034	1.1747	2.16391
Gmr#S43499005	S43499005			Unknown	0.335247	0.446335	1.10092	0.62935	1.00255	0.618344	1.393	1.07051	2.04683	2.46619	2.92072	1.17259	0.613987	Prezygotic	stable	0.627501	0.750081	1.50345	1.79337
Gmr#GmA0000016583	ENSGMOG00000016583		EOG71VMG6	Regulator of G-protein signaling 14 [Salmo salar]	-0.489591	1.29744	1.06623	0.873963	0.972627	0.276122	1.30274	1.24869	1.52702	1.62913	1.66065	1.3521	1.00574	Prezygotic	stable	0.624693	0.707571	1.35948	1.41191
Gmr#S55468560	S55468560			Unknown	-0.327687	1.08746	1.10854	0.794894	1.02345	1.05289	1.07961	1.07806	0.967921	2.21181	2.36206	0.737529	0.816509	Prezygotic	stable	0.622771	0.957078	1.04186	1.53198
Gmr#S41436845	S41436845			transposon-derived Buster3 transposase-like [Homo sapiens]	0.267142	1.09879	0.492692	-0.164384	1.08967	1.84091	1.20323	0.997956	0.994512	2.18026	2.7272	2.11615	1.96479	Prezygotic	stable	0.619541	0.922065	1.06523	2.2471
Gmr#S41387798	S41387798			Unknown	-0.290299	1.07971	1.06226	0.787433	1.33835	1.80456	1.15692	1.3978	1.47832	1.77907	2.26094	1.67612	1.46386	Prezygotic	stable	0.617224	1.31011	1.34435	1.795
Gmr#GmA0000014503	ENSGMOG00000014503		EOG7D80KC	Polypeptide N-acetylgalactosaminyltransferase 2 [Salmo salar]	0.0346924	1.1293	0.677422	1.92508	2.70911	2.00632	1.74086	1.95652	1.50894	-0.665072	-0.804045	-1.184	-1.01965	Prezygotic	stable	0.613805	2.2135	1.73544	-0.918192
Gmr#S41426717	S41426717			Unknown	-0.488311	2.09371	0.191862	2.44642	2.24685	-0.0662931	2.13371	2.30709	1.97725	1.7228	1.03012	1.36065	1.76703	Prezygotic	stable	0.599087	1.54233	2.13935	1.47015
Gmr#S41393444	S41393444			Unknown		0.741179	0.446398	-0.219814	0.217022	0.105715	0.84956	1.258	1.38251	1.99056	2.21758	1.54869	1.47251	Prezygotic	stable	0.593789	0.0343077	1.16336	1.80733
Gmr#GmA0000010921	ENSGMOG00000010921		EOG72RFMT	Catenin beta-1 [Salmo salar]	-0.661693	2.03073	0.393289	1.09707	2.55036	0.624554	2.20617	2.50767	2.31572	1.81833	1.97964	0.573876	0.996135	Prezygotic	stable	0.587442	1.42399	2.34319	1.342
Gmr#S55473816	S55473816			Unknown	0.132152	0.744477	0.885481	1.111	0.973133	1.3891	0.944076	1.16928	1.23649	1.2444	1.43731	1.19482	1.19274	Prezygotic	stable	0.58737	1.15774	1.11662	1.26732
Gmr#GmA0000019574	ENSGMOG00000019574		EOG7W9KHB	Microtubule-associated protein RP/EB family member 1 [Salmo salar]	1.08225	0.590709	0.0404269	0.0922714	1.21691	0.243503	1.86512	1.60081	2.17645	4.27829	4.36152	1.68131	1.255	Prezygotic	stable	0.571129	0.517561	1.88079	2.89403
Gmr#S41383625	S41383625	eif4e1c	EOG7H47JJ	Unknown		1.12077	0.0134908	0.996148	1.3353	-0.0392473	2.10229	1.4486	1.75567	1.89773	1.67204	1.73338	2.07599	Prezygotic	stable	0.56713	0.764067	1.76885	1.84479
Gmr#GmA0000016614	ENSGMOG00000016614		EOG7VMGV7	protein phosphatase 2 regulatory subunit B delta isoform 1 [Homo sapiens]	1.15909	0.100529	0.43692	1.82228	1.60954	0.012577	1.33145	0.780394	1.47405	1.28259	0.586021	1.10973	1.88325	Prezygotic	stable	0.565513	1.14813	1.1953	1.2154
Gmr#S55464934	S55464934			Unknown	-0.102106	0.629154	1.1212	0.556603	-0.749965	0.955864	0.857389	1.13062	1.21102	2.44946	3.02627	3.11686	3.03048	Prezygotic	stable	0.549416	0.254167	1.06634	2.90577
Gmr#S41391969	S41391969			Unknown	0.0794374	1.11161	0.457017	0.763135	2.09923	0.498954	1.84781	1.64257	1.61736	2.01434	1.34062	1.06409	1.35917	Prezygotic	stable	0.549355	1.12044	1.70258	1.44455
Gmr#S51737998	S51737998			Unknown	0.136377	0.853992	0.657224	0.850085	0.996511	1.10185	1.15623	0.934873	1.00612	1.71624	1.81191	1.15991	1.16377	Prezygotic	stable	0.549198	0.982815	1.03241	1.46296
Gmr#GmA0000018437	ENSGMOG00000018437		EOG7DZ37X	thioesterase adipose associated isoform BFIT2 [Homo sapiens]	-0.499292	1.28853	0.850776	0.734664	1.04497	0.12188	1.84243	1.34301	1.34133	2.12592	2.28611	0.84732	0.863538	Prezygotic	stable	0.546671	0.633838	1.50892	1.53072
Gmr#GmA0000002397	ENSGMOG00000002397		EOG7CC5DT	Serine/threonine-protein kinase tousled-like 2 [Salmo salar]	-0.638248	0.817474	1.45649	0.49923	1.20861	0.91217	2.50214	1.91597	2.28092	1.07387	0.663632	0.365255	0.0965112	Prezygotic	stable	0.545239	0.873337	2.23301	0.549817
Gmr#GmA0000006718	ENSGMOG00000006718		EOG7JWWT5	Secreted frizzled-related protein 1 [Salmo salar]	-0.141337	1.17266	0.588891	0.314876	1.31633	-0.313666	2.19784	0.518534	1.85267	2.56324	2.94612	1.82304	2.55634	Prezygotic	stable	0.540071	0.43918	1.52301	2.47219
Gmr#S41389397	S41389397			Unknown	0.222849	0.834225	0.561052	1.0745	1.25908	1.13884	1.29473	1.51115	1.36287	2.34607	2.18351	1.49072	1.56435	Prezygotic	stable	0.539375	1.15747	1.38958	1.89616
Gmr#S44181767	S44181767			Unknown	-0.380936	0.89151	1.10326	2.68425	2.88095	2.01338	1.74091	1.60464	1.69556	1.39444	1.37326	0.387811	0.51259	Prezygotic	stable	0.537945	2.52619	1.68037	0.917025
Gmr#S41390045	S41390045			Unknown	-0.612244	1.53533	0.686179	0.485195	1.1412	1.15039	0.577903	-0.00803823	0.703191	2.12598	2.18466	1.5311	1.77725	Prezygotic	stable	0.536422	0.925595	0.424352	1.90475
Gmr#GmA0000008753	ENSGMOG00000008753		EOG7P8H1V	PRP38 pre-mRNA processing factor 38 (yeast) domain containing B [Homo sapiens]		0.835521	0.233575	1.55718	2.19431	1.37685	1.47334	1.0418	1.37746	1.75943	1.4633	1.24411	1.11293	Prezygotic	stable	0.534548	1.70945	1.29753	1.39494
Gmr#S44165155	S44165155			Unknown	-1.55909	1.48896	1.66647	1.06684	0.806151	0.827679	1.62032	1.82381	1.71183	2.57353	3.01028	2.37822	2.42052	Prezygotic	stable	0.532113	0.900223	1.71865	2.59564
Gmr#GmA0000009814	ENSGMOG00000009814		EOG7M0GFP	fish virus induced TRIM protein [Oncorhynchus mykiss]	-0.290299	0.762887	1.12332	1.33804	1.21243	1.64509	0.715553	0.912111	0.725773	1.99626	1.87417	1.14121	0.97648	Prezygotic	stable	0.531969	1.39852	0.784479	1.49703
Gmr#GmA0000020232	ENSGMOG00000020232		EOG7KM0HG	fork head domain protein [Salmo salar]	0.831695	0.425948	0.331053	0.963781	0.859692	0.28716	0.0692004	0.484922	0.226284	3.63832	3.58919	1.36378	1.08306	Prezygotic	stable	0.529565	0.703544	0.260135	2.41859
Gmr#GmA0000005981	ENSGMOG00000005981		EOG7WWT0R	Leptin receptor overlapping transcript-like 1 [Oncorhynchus mykiss]	-0.530018	1.18222	0.931568	1.81596	2.26966	1.6056	1.57025	2.08429	1.81247	0.80828	0.367524	0.00490512	0.349449	Prezygotic	stable	0.527923	1.89707	1.82234	0.38254
Gmr#S41360295	S41360295			Unknown	0.0275337	0.530942	1.02406		0.684236	1.08856	1.12173	0.673602	1.94356	-0.201893	0.0860453	0.250056		Prezygotic	stable	0.527512	0.886398	1.2463	0.0447361
Gmr#S41392771	S41392771			Unknown	-0.0245706	0.957663	0.646761	2.19275	2.28266	2.26823	1.27378	1.06665	0.920455	2.28662	2.5089	1.17042	1.34484	Prezygotic	stable	0.526618	2.24788	1.08696	1.82769
Gmr#GmA0000006492	ENSGMOG00000006492		EOG7HX6DF	F-box only protein 11 isoform 1 [Homo sapiens]		0.808877	0.233706	0.755349	1.46781	0.520325	1.36368	1.19611	1.92427	0.187761	0.763711	0.253228	0.346492	Prezygotic	stable	0.521292	0.914495	1.49469	0.387798
Gmr#GmA0000013434	ENSGMOG00000013434		EOG7CRNDV	Ras-related protein Rab-8A [Salmo salar]	-1.00602	1.51736	0.994618	1.21953	1.44267	1.26447	0.222597	0.439137	0.928321	-1.31149	-2.02749	-1.04744	-1.33177	Prezygotic	stable	0.501986	1.30889	0.530018	-1.42955
Gmr#S55462459	S55462459			ATP-dependent RNA helicase DDX39 [Salmo salar]	-0.333877	0.932768	0.819105	0.910081	0.558279	1.31549	1.18842	1.86495	1.57271	2.42399	2.88369	2.21241	2.41546	Prezygotic	stable	0.472665	0.92795	1.54203	2.48389
Gmr#S44198705	S44198705			Unknown	-0.880927	1.06703	1.20838	0.840056	0.753428	1.16908	1.05136	1.44901	1.27501	1.67417		1.4834	1.46554	Prezygotic	stable	0.464828	0.920855	1.25846	1.54104
Gmr#GmA0000009602	ENSGMOG00000009602		EOG7NS4RP	C-X-C chemokine receptor type 4 [Salmo salar]	1.15735	0.406113	-0.27472	-0.400616	-1.09235	0.0806529	2.16361	2.5347	2.27635	2.86593	2.42666	0.828718	1.19149	Prezygotic	stable	0.429581	-0.470771	2.32489	1.8282
Gmr#S41406259	S41406259			Alcohol dehydrogenase [Salmo salar]	-1.50343	1.33818	1.41755	1.21136	1.71638	0.959094	1.27767	1.63936	1.43704	1.12151	1.19074	1.05925	0.620523	Prezygotic	stable	0.417433	1.29561	1.45136	0.998006
Gmr#S51736245	S51736245			Unknown	-0.230099	0.957858	0.506621	0.942464	0.616088	-0.155634	1.24141	1.30548	1.17255	1.79899	2.16435	1.88885	2.14142	Prezygotic	stable	0.41146	0.467639	1.23981	1.9984
Gmr#S44190276	S44190276			Unknown	-0.771363	0.774207	1.23071	1.48731	1.17135	1.82605	1.47796	1.61312	1.80111		0.805034	1.37394	1.67759	Prezygotic	stable	0.411185	1.4949	1.63073	1.28552
Gmr#GmA0000010184	ENSGMOG00000010184		EOG7BZPGW	Heterogeneous nuclear ribonucleoprotein K [Salmo salar]	-1.13877	1.18446	1.18355	1.0091	1.50214	-0.925403	1.78951	1.99094	1.75462	2.58726	2.01566	1.32124	1.40852	Prezygotic	stable	0.409747	0.528612	1.84502	1.83317
Gmr#F20B2PE01BIM1E				Kruppel-like factor 13 like [Danio rerio]	0.120497	1.10027	0.00671159	1.33726	2.33591		2.34476	1.67432	1.96473	-0.00638939	-0.295311	1.7076	2.00035	Prezygotic	stable	0.40916	1.83658	1.9946	0.851562
Gmr#GmA0000012193	ENSGMOG00000012193		EOG7PNZWB	Myeloperoxidase precursor [Salmo salar]	0.783218	1.1976	-0.765149	0.936255	-0.659515	-0.564597	1.06051	0.380293	1.17618	3.69651	2.8206	2.1337	2.26091	Prezygotic	stable	0.405223	-0.0959523	0.872328	2.72793
Gmr#S55471871	S55471871			Butyrate response factor 2 [Salmo salar]	-0.752792	0.999622	0.963096	0.887326	0.976189	1.72061	1.40372	1.49419	1.67393	1.4668	1.43335	1.19137	1.53799	Prezygotic	stable	0.403309	1.19471	1.52395	1.40738
Gmr#S44185951	S44185951			Unknown	-2.28593	1.48239	2.01134	1.60301	0.651237	1.68016	1.86555	2.1251	2.18246	2.10097	2.53438	2.2527	2.35057	Prezygotic	stable	0.4026	1.31147	2.0577	2.30965
Gmr#S44186875	S44186875			Coiled-coil-helix-coiled-coil-helix domain-containing protein 5 [Salmo salar]	-0.167461	0.666263	0.703537	0.884955	0.790109	1.04929	0.924133	1.13172	1.0929	-1.68555	-1.60868	-0.580778	-0.789334	Prezygotic	stable	0.40078	0.908118	1.04958	-1.16609
Gmr#GmA0000007073	ENSGMOG00000007073		EOG769S7K	Inosine-5-monophosphate dehydrogenase 1 [Salmo salar]	-1.09937	1.38266	0.877687	0.609062	1.18436	1.53355	0.0872701	-0.242223	-0.0657392	-2.05323	-2.45716	-3.17718	-2.90285	Prezygotic	stable	0.386992	1.10899	-0.073564	-2.6476
Gmr#S55458410	S55458410			Unknown	-0.633929	0.840826	0.942216	0.913398	0.875715	1.0109	1.39046	1.38123	1.23109	0.473807	0.398656	-0.0773253	-0.137755	Prezygotic	stable	0.383038	0.933338	1.33426	0.164346
Gmr#GmA0000017373	ENSGMOG00000017373		EOG7W9KH8	WD repeat protein 39 [Oncorhynchus mykiss]	-0.376234	0.784154	0.650222	0.440121	1.21449	1.01782	1.4086	0.917153	0.908749	0.353176	-0.00720719	-0.945197	-0.856849	Prezygotic	stable	0.352714	0.89081	1.07817	-0.364019
Gmr#Contig17330				Chromobox protein homolog 1 [Salmo salar]	-0.670735	0.82732	0.880396	0.757391	0.809553	1.25814	1.29587	1.30911	1.36112	0.313732	0.866503	-0.632698	-1.07128	Prezygotic	stable	0.34566	0.941695	1.32203	-0.130936
Gmr#GmA0000002921	ENSGMOG00000002921		EOG7ZCVHT	Epithelial cadherin precursor [Salmo salar]	-0.820949	1.38039	0.42745	1.53591	0.563781	0.597353	1.16817	0.968205	1.16206	2.10179	1.8512	0.922637	1.42611	Prezygotic	stable	0.328964	0.899015	1.09948	1.57543
Gmr#S41392971	S41392971			Unknown	-0.870856	0.909069	0.796351	0.461495	0.615096	1.56712	0.427552	0.52623	0.585425	1.47982	2.18913	1.32774	1.77634	Prezygotic	stable	0.278188	0.881237	0.513069	1.69326
Gmr#GmA0000008968	ENSGMOG00000008968		EOG75X98M	similar to Im:6901964 protein [Danio rerio]	-1.25713	1.08078	0.994404	1.3044	1.09453	1.82421	1.44237	1.25937	1.76692	-0.366688	-0.266153	-1.07216	-0.8608	Prezygotic	stable	0.272685	1.40771	1.48955	-0.64145
Gmr#GmA0000012999	ENSGMOG00000012999		EOG7934XC	LMBR1 domain containing 2 [Homo sapiens]	0.784508	0.455948	-0.527585	0.665449	1.1175		-0.258259	0.112725	0.591037	1.91824	1.44451	1.14319	0.905092	Prezygotic	stable	0.237624	0.891474	0.148501	1.35276
Gmr#GmA0000018840	ENSGMOG00000018840			Interactor protein for cytohesin exchange factors 1 [Salmo salar]	-1.00376	0.819157	0.812319	1.05641	1.37001	1.67631	1.53591	1.66637	1.74158	0.648799	0.741181	-0.354257	-0.681726	Prezygotic	stable	0.209239	1.36758	1.64795	0.0884992
Gmr#GmA0000012394	ENSGMOG00000012394		EOG7R51GJ	MARVEL domain-containing protein 2 [Salmo salar]	-0.848323	0.739961	0.722506	1.11766	1.26528	1.71462	1.1966	1.38955	1.43443	-0.48848	-0.749774	-0.903869	-0.881642	Prezygotic	stable	0.204715	1.36585	1.34019	-0.755941
Gmr#GmA0000009123	ENSGMOG00000009123		EOG73JDJ0	Tyrosine-protein phosphatase non-receptor type 6 [Salmo salar]	-1.39433	1.16914	0.81476	0.862135	0.987342	0.82984	1.09463	1.19539	1.14054	0.0943643	0.136896	-0.594172	-0.0255613	Prezygotic	stable	0.196523	0.893106	1.14352	-0.0971183
Gmr#GmA0000004086	ENSGMOG00000004086		EOG7D80KV	SMG9_SALSA RecName: Full=Protein SMG9; AltName: Full=Protein smg-9 homolog	-0.248984	0.739129	0.0558643	0.964606	0.966738	0.714489	1.41374	1.2645	1.06081	0.546378	0.505407	-0.365456	-0.011065	Prezygotic	stable	0.182003	0.881944	1.24635	0.168816
Gmr#S55461705	S55461705			Unknown	-0.927592	0.775868	0.534952	0.719393	1.00292	1.05089	1.51983	1.62137	1.68317	0.410893	0.382234	0.608558	0.23037	Prezygotic	stable	0.127743	0.924401	1.60812	0.408014
Gmr#S51738583	S51738583			Unknown	-0.874848	0.709236	0.543959	1.08078	0.765307	0.897861	1.21388	1.15562	1.62052	-0.275961	0.021919	-0.333951	-0.0642979	Prezygotic	stable	0.126116	0.914649	1.33001	-0.163073
Gmr#S44173698	S44173698			hypothetical protein [Danio rerio]	-0.153894	0.96452	0.634661	0.885043	0.623039	0.810706	-0.0520051	0.146494	0.516786	1.02441	1.25458	1.58556	1.83758	Prezygotic	stable	0.481762	0.772929	0.203758	1.42553
Gmr#GmA0000004501	ENSGMOG00000004501		EOG7JM938	highly divergent homeobox [Homo sapiens]	7.51492		0.50814	0.581192	0.0307194	0.0321007		0.85656	1.79838	0.187761	0.0136594	-0.0515784	0.653792	Prezygotic	2 hpf-	4.01153	0.214671	1.32747	0.200909
Gmr#GmA0000011599	ENSGMOG00000011599		EOG7THX87	ATP synthase D chain mitochondrial [Oncorhynchus mykiss]	1.74801	3.14895	3.06919	-2.60003	-2.99933	-1.47038	0.447204	-0.360269	0.445164	-4.12148	-3.06398	-1.78816	-2.00512	Prezygotic	2 hpf-	2.65538	-2.35658	0.177366	-2.74469
Gmr#GmA0000007900	ENSGMOG00000007900		EOG77H73F	Ac-like transposable element [Homo sapiens]	0.987187	1.62554	1.60711	-1.93127	-2.61346	-2.42546	-0.2624	-0.000377878	0.0261806	-3.28731		-2.07626	-1.96628	Prezygotic	2 hpf-	1.40661	-2.3234	-0.0788658	-2.44328
Gmr#GmA0000015780	ENSGMOG00000015780		EOG7576M8	Tyrosine-protein phosphatase non-receptor type 6 [Salmo salar]	1.60533	1.31121	1.61122		-2.8749	-1.70199	-2.38764	-2.74211	-2.52	-0.826769	-0.507995	-0.752273	-0.49757	Prezygotic	2 hpf-	1.50925	-2.28844	-2.54992	-0.646152
Gmr#S44199891	S44199891			Unknown	1.33768	1.83732	2.1469	-2.34501	-1.34676	-0.906609	-0.0930457	-0.0493402	-0.201614	1.02031	1.07171	1.11432	1.23088	Prezygotic	2 hpf-	1.77397	-1.53279	-0.114667	1.1093
Gmr#S41387228	S41387228			Unknown	1.23688	0.981793	1.242	-1.73932	-1.79532	-0.170864	-1.58887	-0.117817	-1.25824	-2.49131	-2.28327	-0.944232		Prezygotic	2 hpf-	1.15356	-1.23517	-0.988309	-1.90627
Gmr#S55473540	S55473540			Unknown	2.17943	2.29385	2.2741	-1.22845	-1.64898	0.257189	0.628871	-0.705004	0.129953	-1.56845	-2.48918	-2.10373	-2.92777	Prezygotic	2 hpf-	2.24913	-0.873414	0.01794	-2.27228
Gmr#GmA0000018846	ENSGMOG00000018846		EOG7FJ9PB	CK002 protein [Salmo salar]	1.50151	2.73944	2.35744	-1.36807	-0.785476	-0.0929289	0.42943	0.678748	0.764591	-0.245494	0.165411	0.353759	0.684716	Prezygotic	2 hpf-	2.19946	-0.748825	0.624256	0.239598
Gmr#GmA0000010260	ENSGMOG00000010260		EOG7BZPJ0	family with sequence similarity 19 (chemokine (C-C motif)-like) member A1 [Homo sapiens]	2.78195	2.68225	2.5876	-1.00567	-1.07039	-0.0253989	1.18256	1.28267	0.844816	1.27441	1.14368	-0.598178	-1.33116	Prezygotic	2 hpf-	2.68393	-0.700486	1.10335	0.122188
Gmr#GmA0000000378	ENSGMOG00000000378		EOG7DZ384	Runx2 [Salmo salar]	0.993084	1.71697	1.47533	-0.939608	-0.484798	-0.668085	0.695623	0.385529	0.789625	-0.172754	0.0952749	-0.982766	-1.06451	Prezygotic	2 hpf-	1.39513	-0.697497	0.623592	-0.531189
Gmr#S41425912	S41425912			Unknown	1.33179	2.75299	2.42068	-0.948877	-0.771195	-0.367152	0.311038	0.550366	0.755178	-0.329631	0.124864	0.46014	0.826699	Prezygotic	2 hpf-	2.16849	-0.695741	0.538861	0.270518
Gmr#S44195454	S44195454			Unknown	0.324772	0.938504	0.939706	-0.825745	-0.862857	0.0101638	1.84221	1.91236	1.86392	-1.27875	-0.997981	0.13477	0.333312	Prezygotic	2 hpf-	0.734327	-0.559479	1.87283	-0.452162
Gmr#GmA0000009205	ENSGMOG00000009205		EOG7DNGJ6	splicing factor arginine/serine-rich 8 [Homo sapiens]	1.45087	2.32527	1.93955	-0.825924	-0.599266	-0.193912	0.150253	0.616776	0.327233	0.488731	0.450415	0.656351	0.767491	Prezygotic	2 hpf-	1.90523	-0.539701	0.364754	0.590747
Gmr#GmA0000002687	ENSGMOG00000002687		EOG78PNZ9	hypothetical protein LOC374467 [Homo sapiens]	2.10414	3.05343	3.01203	-0.904532	-0.525175	-0.115107	0.415205	0.858276	0.989502	-0.119568	0.326067	0.73497	0.731414	Prezygotic	2 hpf-	2.7232	-0.514938	0.754328	0.418221
Gmr#S44203307	S44203307			Unknown	1.56032	1.29963	1.45974	-0.812346	-0.758852	0.0338459	-0.599248	-0.780162	-1.09194	-0.413588	-0.458158	-0.844462	-0.672526	Prezygotic	2 hpf-	1.4399	-0.512451	-0.823783	-0.597183
Gmr#GmA0000011627	ENSGMOG00000011627		EOG7615HJ	SLIT-ROBO Rho GTPase-activating protein 1 [Salmo salar]	1.37988	2.34232	2.17116	-0.893725	-0.433035	-0.0347452	0.416219	0.500112	0.395313	-0.00533593	-0.854332	0.32345	0.593537	Prezygotic	2 hpf-	1.96445	-0.453835	0.437215	0.0143298
Gmr#F20B2PE02IPTON				glutamate receptor interacting protein 1 [Danio rerio]	2.03105	0.928858	0.304737	-0.446664	-0.536008	-0.320166	3.79479	2.46814	3.11766	0.75854	0.291585	-0.177548	-0.207708	Prezygotic	2 hpf-	1.08821	-0.434279	3.12686	0.166217
Gmr#Singlet18938				coilin [Homo sapiens]		1.42148	0.696921	0.104831	-1.56403	0.277448	2.05656	2.2075	2.36942	0.853005	1.07669	-0.497395	-0.193917	Prezygotic	2 hpf-	1.0592	-0.393917	2.21116	0.309596
Gmr#S41419484	S41419484			Unknown	0.689352	1.24593	1.61509	-0.301217	-0.130634	-0.699885	-0.437338	-0.806085	-0.369513	0.506179	0.421179	1.30797	1.20882	Prezygotic	2 hpf-	1.18346	-0.377245	-0.537645	0.861037
Gmr#GmA0000019728	ENSGMOG00000019728		EOG72NKDH	hypothetical protein LOC55603 [Homo sapiens]	1.67641	1.04557	0.873936	-0.427451	-0.500579	-0.1577	-0.325068	-0.251363	-0.170301	0.034631	-0.204267	-0.538472	-0.404258	Prezygotic	2 hpf-	1.19864	-0.36191	-0.248911	-0.278091
Gmr#GmA0000004969	ENSGMOG00000004969		EOG7T4F8B	transmembrane protein 76 [Homo sapiens]	1.79259	1.519	1.1484	-0.639094	0.0151694	-0.156908	0.199445	0.0600857	-0.172327	0.66694	0.199051	0.147719	0.303147	Prezygotic	2 hpf-	1.48666	-0.260278	0.0290679	0.329214
Gmr#GmA0000009420	ENSGMOG00000009420		EOG7F7PZ9	complement C4 [Oncorhynchus mykiss]	0.578098	3.03555	2.09829	-0.311419	-0.423403	-0.0231954	0.521023	0.305633	-0.0338557	0.153144	0.590835	0.286021	0.0752617	Prezygotic	2 hpf-	1.90398	-0.252672	0.264267	0.276315
Gmr#GmA0000020201	ENSGMOG00000020201		EOG72Z65J	Histone H2A [Oncorhynchus mykiss]	0.751118	0.837195	-0.19633	0.0167417	0.440154	-1.21463	1.15899	1.0765	0.87482	0.512181	0.0210725	-0.596911	-0.867972	Prezygotic	2 hpf-	0.463994	-0.252578	1.03677	-0.232907
Gmr#S41371720	S41371720			Unknown	-0.321708	2.3607	0.969669	-0.0650566	-0.154754	-0.528929	0.772185	0.557599	1.21265	-0.046758	-0.389884	-0.217559	0.0182085	Prezygotic	2 hpf-	1.00289	-0.24958	0.847478	-0.158998
Gmr#S44185127	S44185127			hypothetical protein [Danio rerio]	0.124913	1.62485	1.69145	-0.74749	0.0563184	0.0668896	0.580823	0.306496	0.681323	-0.977657	-1.63144	-1.20209	-1.24637	Prezygotic	2 hpf-	1.14707	-0.208094	0.522881	-1.26439
Gmr#Singlet13741				Novel protein	-0.500144	1.92057	1.74005	-0.540769	0.149873	-0.127806	0.947757	1.38134	1.506	-0.648792	0.0323364	-1.08177	-0.996393	Prezygotic	2 hpf-	1.05349	-0.172901	1.27837	-0.673655
Gmr#GmA0000020607	ENSGMOG00000020607		EOG7TXD6K	K1456 protein [Salmo salar]	1.72306	0.736813		-0.257749	-0.0461409	-0.203207	-0.135569	-0.708288	0.360116	-0.300265	-0.82815	-0.422479		Prezygotic	2 hpf-	1.22994	-0.169032	-0.161247	-0.516965
Gmr#S41583232	S41583232			Unknown	0.549595	2.62848	1.965	-0.431035	-0.171941	0.130661	0.121848	0.253861	0.355764	-0.0336603	0.0102416	1.20561	0.644804	Prezygotic	2 hpf-	1.71436	-0.157438	0.243824	0.456749
Gmr#GmA0000006579	ENSGMOG00000006579		EOG7CVHMP	Peptide-N4-N-acetyl-beta-D-glucosaminylasparagine amidase F precursor [Salmo salar]	2.00718	0.651151	0.686358	-0.31861	0.674177	-0.61637	0.191215	0.252599	-0.162179	-2.2141	-2.44667	-2.58592	-2.03818	Prezygotic	2 hpf-	1.1149	-0.0869343	0.0938783	-2.32122
Gmr#GmE091117i12412				Branched-chain-amino-acid aminotransferase cytosolic [Salmo salar]	1.73253	2.73796	2.69729	0.0527885	-0.371881	0.0932633		1.1701	0.870465	0.0116628	0.561942	0.334702	0.658479	Prezygotic	2 hpf-	2.38926	-0.0752764	1.02028	0.391696
Gmr#GmA0000014093	ENSGMOG00000014093		EOG7GXH1R	solute carrier family 5 (choline transporter) member 7 [Homo sapiens]	1.28097	2.42663	2.01256	-0.303369	-0.377764	0.477035	0.785615	0.452698	0.283192	-0.478253	0.254431	-0.100552	0.0806951	Prezygotic	2 hpf-	1.90672	-0.0680327	0.507168	-0.0609197
Gmr#GmA0000019930	ENSGMOG00000019930		EOG73R538	H4_ONCMY RecName: Full=Histone H4	1.05472	0.81335	0.29841	1.03838	0.0832293	-1.27016	1.97581	2.28173	2.03656	0.0698013	0.541898	-0.5374	0.195436	Prezygotic	2 hpf-	0.72216	-0.0495169	2.09803	0.0674338
Gmr#S55479874	S55479874			Unknown	0.925658	1.12945	1.16484	-0.122244	-0.223315	0.208143	0.47691	0.692301	0.762587	-0.321271	0.0156479	0.742203	0.774184	Prezygotic	2 hpf-	1.07332	-0.0458053	0.643933	0.302691
Gmr#S43506951	S43506951			Unknown	1.69015	1.57829	0.963586	-0.513818	0.451796	-0.0634755	0.899231	0.766517	1.29015	1.40858	2.30713	0.869585	0.451977	Prezygotic	2 hpf-	1.41068	-0.0418325	0.985299	1.25932
Gmr#S44169958	S44169958			Unknown		1.37476	1.48386	-0.303842	-0.0775002	0.256085	0.207425	0.356695	0.251223	1.24635	1.41	0.751222	0.683939	Prezygotic	2 hpf-	1.42931	-0.0417524	0.271781	1.02288
Gmr#S41393516	S41393516			Centromere protein Q [Salmo salar]	0.599554	1.75772	1.24683	-0.0917165	-0.200575	0.179996	-0.686413	-0.484466	-0.405287	-0.77622	-0.947682	-1.02033	-1.11241	Prezygotic	2 hpf-	1.20137	-0.0374318	-0.525389	-0.96416
Gmr#S44186241	S44186241			S100P binding protein isoform a [Homo sapiens]	0.649941	1.19427	1.33306	0.0900887	-0.0970101	-0.0607832		-0.965312	-0.760269	-2.42404	-2.63665	-2.92274	-2.81628	Prezygotic	2 hpf-	1.05909	-0.0225682	-0.862791	-2.69993
Gmr#GmA0000016152	ENSGMOG00000016152		EOG744N0X	Tetraspanin-14 [Salmo salar]	1.34293	0.128548	0.646761	0.661313	-0.176138	-0.528929	1.71564	1.44832	1.29311	0.0575395	0.216806	-0.470893	-0.364441	Prezygotic	2 hpf-	0.70608	-0.0145847	1.48569	-0.140247
Gmr#GmA0000020389	ENSGMOG00000020389		EOG73R538	H4_ONCMY RecName: Full=Histone H4	1.38356	0.726155	0.343895	0.863067	0.626383	-1.47193	2.2041	2.53371	2.0065	0.810706	0.797519	-0.487935	0.0255121	Prezygotic	2 hpf-	0.81787	0.00584	2.2481	0.286451
Gmr#GmA0000010924	ENSGMOG00000010924		EOG7VT7BV	Serine protease HTRA1 [Salmo salar]	0.628633	1.04775	1.36396	0.39956	-0.0924891	-0.270152	1.28234	0.642619	0.895589	-0.124551	0.0500172	-0.417032	0.295604	Prezygotic	2 hpf-	1.01345	0.0123063	0.940183	-0.0489905
Gmr#F20B2PE01BNBJJ				similar to pol polyprotein [Danio rerio]	1.26438		1.08877	0.212273	0.0930054	-0.267359	0.255893	-0.213169	0.733275	0.410351	-0.0874685	0.0258177	0.13437	Prezygotic	2 hpf-	1.17658	0.0126398	0.258666	0.120768
Gmr#S44187524	S44187524			Unknown	1.53441	0.55616	1.05772	0.36338	0.132283	-0.420932	0.956894		-0.25077	0.810558	0.813224	-0.0846542	0.443615	Prezygotic	2 hpf-	1.04943	0.0249103	0.353062	0.495686
Gmr#S41465692	S41465692			Unknown	1.0662	1.29602	1.71218	0.162163	0.105116	-0.0838986	0.542085	-0.101662	0.414177	1.05484	1.07279	1.54835	1.6461	Prezygotic	2 hpf-	1.35813	0.0611268	0.284867	1.33052
Gmr#S41352152	S41352152			Unknown	-0.666103	1.04958	0.857863	0.899557	0.539813	-1.05903	1.42957	1.17177	0.846572	-1.33357	-1.37168	-1.41651	-1.80592	Prezygotic	2 hpf-	0.41378	0.12678	1.1493	-1.48192
Gmr#S43501078	S43501078			Unknown	0.273285	2.46757	2.19987	-0.511508	0.534393	0.40954	1.33533	1.53336	1.14363	0.666007	0.200127	0.64006	0.320312	Prezygotic	2 hpf-	1.64691	0.144142	1.33744	0.456626
Gmr#S44171311	S44171311			Unknown	1.04057	1.60158	1.38368	-0.0488227	0.224393	0.260936	-0.151572	0.428858	0.254195		-0.992251	0.854508	0.44553	Prezygotic	2 hpf-	1.34194	0.145502	0.17716	0.102596
Gmr#GmA0000019210	ENSGMOG00000019210		EOG71VMH0	Wnt-1 protein [Oncorhynchus sp.]	1.04586	2.22714	1.88676	-0.0333977	0.347803	0.16322	0.316415	0.580726	0.681067	0.168151	0.269749	0.751618	0.715769	Prezygotic	2 hpf-	1.71992	0.159208	0.526069	0.476322
Gmr#GmA0000001665	ENSGMOG00000001665		EOG7FBK7F	Borealin [Salmo salar]	0.75297	1.12546	1.25385	0.280717	0.393503	-0.183637	0.815573	0.9199	1.01363	-0.69476	-0.460392	-1.60259	-1.30157	Prezygotic	2 hpf-	1.04409	0.163528	0.916368	-1.01483
Gmr#GmA0000009474	ENSGMOG00000009474			Histone H2A.x [Salmo salar]	1.21264	1.32298	0.0656717	0.450779	0.8748	-0.815198	1.35954	1.37583	1.18995	0.874475	0.0666018	-0.325047	-0.382706	Prezygotic	2 hpf-	0.867097	0.170127	1.30844	0.058331
Gmr#GmA0000012560	ENSGMOG00000012560		EOG7QZ90W	Carbohydrate sulfotransferase 1 [Salmo salar]		1.51015	1.45509	-0.144274	0.652428	0.0087378	-0.116631	0.066105		2.02649	1.77319	1.76384	1.53175	Prezygotic	2 hpf-	1.48262	0.172297	-0.025263	1.77382
Gmr#GmA0000002299	ENSGMOG00000002299		EOG7D80MF	Eukaryotic translation initiation factor 3 subunit G [Salmo salar]	0.993084	1.42966	0.868585	0.325575	0.943226	-0.740585	0.938808	1.20477	1.02631	0.309115	0.206219	-0.977338	-1.16819	Prezygotic	2 hpf-	1.09711	0.176072	1.05663	-0.407549
Gmr#F20B2PE02JLXEG		h2afy	EOG7W0ZTH	Core histone macro-H2A.2 [Salmo salar]	1.96228	0.476043	0.73977	-0.0474515	0.441156	0.160596	0.331191	-0.296889	-0.175777	-1.78271	-1.66471	-1.39947	-1.92654	Prezygotic	2 hpf-	1.05936	0.184767	-0.0471583	-1.69336
Gmr#GmA0000014565	ENSGMOG00000014565		EOG71NW1K	apolipoprotein L3 isoform 1 [Homo sapiens]	0.106837	1.59286	1.23176	0.592494	-0.606911	0.577171	1.36676	0.789971	1.16276	-1.71202	-1.04308	-1.5968	-1.75807	Prezygotic	2 hpf-	0.977152	0.187585	1.1065	-1.52749
Gmr#GmA0000007942	ENSGMOG00000007942		EOG7BGBB8	hypothetical protein LOC116151 [Homo sapiens]	1.05502	0.473219	0.878565	-0.619399	0.678323	0.506291	1.15256	1.22053	1.13653	0.737347	0.224268	-0.27339	-0.132892	Prezygotic	2 hpf-	0.802268	0.188405	1.16987	0.138833
Gmr#S55461983	S55461983			zinc finger with KRAB and SCAN domains 2 [Homo sapiens]	2.29131	0.0355642	0.504891	0.627713	0.302149	-0.349398	1.02693	1.27434	1.054	0.167779	-0.125875	-0.818612	-0.730256	Prezygotic	2 hpf-	0.943922	0.193488	1.11842	-0.376741
Gmr#S44191459	S44191459			Unknown	-0.36459	1.93685	0.749935	0.415332	-0.00645036		1.34582	1.3595	1.89439	-0.55028	-0.316019	-0.402033	-0.147653	Prezygotic	2 hpf-	0.774065	0.204441	1.53324	-0.353996
Gmr#S41393618	S41393618			Unknown	0.357926	1.36853	1.81158	-0.0201909	0.330832	0.384515	-0.375813	0.331433	0.26474	-2.98535	-3.29819	-2.80588	-3.09775	Prezygotic	2 hpf-	1.17935	0.231719	0.0734533	-3.04679
Gmr#GmA0000020218	ENSGMOG00000020218		EOG7N3230	hydroxysteroid dehydrogenase/isomerase	1.90648	0.695771	0.768943	0.361986	0.165638	0.295059	1.39161	1.59339	1.44361	-0.0649368	-0.265408	-0.711766	-0.266639	Prezygotic	2 hpf-	1.12373	0.274228	1.4762	-0.327187
Gmr#GmA0000009165	ENSGMOG00000009165		EOG7M3BPG	Transcription initiation factor IIB [Salmo salar]	1.9153	2.3453	1.93711	0.431625	0.893208	-0.498557	-0.160882	0.47348	0.115883	0.408455	0.317735	1.0498	0.367042	Prezygotic	2 hpf-	2.0659	0.275425	0.142827	0.535758
Gmr#GmA0000005312	ENSGMOG00000005312		EOG7GF4V3	Forkhead box protein C1 [Salmo salar]	1.98446	1.47493	0.969425	0.542574	0.608495	-0.216421	0.0508522	-0.205692	-0.29445	-0.93579	-0.596585	-2.73009	-1.47315	Prezygotic	2 hpf-	1.47627	0.311549	-0.149763	-1.4339
Gmr#GmA0000003436	ENSGMOG00000003436			Ubiquitin-conjugating enzyme E2 E1 [Oncorhynchus mykiss]	1.60484	1.0285	1.31172	0.254145	0.401174	0.282441	0.741728	0.383508	0.764655	-0.235794	0.673607	0.239978	0.0258706	Prezygotic	2 hpf-	1.31502	0.312587	0.629964	0.175915
Gmr#S44169560	S44169560			Unknown	1.74446	1.1083	1.22369	0.622443	0.604232	-0.267359	0.751005	0.771718	1.11435	0.0572961	0.367476	-0.00123302	-0.271487	Prezygotic	2 hpf-	1.35882	0.319772	0.879024	0.038013
Gmr#Singlet18154				hypothetical protein [Homo sapiens]	1.12375	1.93293	1.76969	0.190309	0.220779	0.686264	0.550202	0.775071	0.804985	-0.420759	-0.198733	0.795006	0.738704	Prezygotic	2 hpf-	1.60879	0.365784	0.710086	0.228555
Gmr#GmA0000020219	ENSGMOG00000020219		EOG7W9KK1	similar to KIAA1895 protein [Danio rerio]	2.26411	2.85161	2.11748	0.328734	0.33242	0.509873	-0.172966	0.828616	0.353404	1.19337	2.24857	-0.0194764	-0.199451	Prezygotic	2 hpf-	2.41107	0.390342	0.336351	0.805753
Gmr#S41382598	S41382598			hypothetical protein [Danio rerio]	1.40126	1.59964	1.46986	0.618544	0.681548	0.085403	0.0110786	-0.160887	0.00226058	1.65481		0.239343	0.0225277	Prezygotic	2 hpf-	1.49025	0.461832	-0.0491826	0.638894
Gmr#GmA0000003130	ENSGMOG00000003130		EOG71VMGF	Long-chain-fatty-acid--CoA ligase 4 [Salmo salar]	1.67599	1.5408	1.20801	0.199075	0.400333	0.819209	0.499028	0.269616	0.674602	1.42597	1.63823	0.613478	0.40443	Prezygotic	2 hpf-	1.47493	0.472872	0.481082	1.02053
Gmr#S44190448	S44190448			Unknown	1.25765	1.80229	1.89854	0.113705	0.563586	1.04181	-0.241829	-0.097822	-0.20516	1.74519	1.95922	0.301985	0.219139	Prezygotic	2 hpf-	1.65283	0.573034	-0.181604	1.05638
Gmr#GmA0000007272	ENSGMOG00000007272		EOG7BRZ0B	tRNA-dihydrouridine synthase 3-like [Salmo salar]	3.22864	3.63806	2.90517	2.48897	2.47885	0.784343	0.656354	-0.251749	0.458275	0.94853	0.999417	0.163016	-0.395657	Prezygotic	mbt-	3.25729	1.91739	0.287627	0.428826
Gmr#S41419011	S41419011			Unknown	2.63091	2.85998	2.87268	2.04731	2.01173	1.27267	-0.0235388	-0.366501	0.0122395	-0.772245	-0.91402	0.0179838	0.399028	Prezygotic	mbt-	2.78786	1.77724	-0.125933	-0.317313
Gmr#GmA0000000308	ENSGMOG00000000308		EOG770VXJ	Transmembrane protein 87B [Salmo salar]	2.47987	2.72767	2.40649	2.0932	2.26014	2.5919	-0.0222985	0.00617981	0.105183	-0.805395	-0.926993	-0.369393	-0.503678	Prezygotic	mbt-	2.53801	2.31508	0.0296881	-0.651365
Gmr#GmA0000013338	ENSGMOG00000013338		EOG7MGTNK	Tripartite motif-containing protein 13 [Salmo salar]	1.41396	2.52068	2.52794	1.29947	1.397	1.31318	0.425576	-0.314601	0.24622	-2.57635	-2.83919	-3.56415	-4.43659	Prezygotic	mbt-	2.15419	1.33655	0.119065	-3.35407
Gmr#Singlet1826				excision repair protein ERCC6-like [Homo sapiens]	2.72861	1.79997	1.6112	2.04996	2.00504		0.0168685	-0.500421	-0.0102374	0.13382	-0.0638732	-1.007	-1.08706	Prezygotic	mbt-	2.04659	2.0275	-0.164597	-0.506028
Gmr#GmA0000012517	ENSGMOG00000012517		EOG7DNGJQ	Cell division control protein 2 homolog [Salmo salar]	2.1907	2.10965	1.56144	1.25509	1.30506	0.532833	-0.2584	0.0992461	0.165999	0.177224	0.4847	-1.06506	-0.0889771	Prezygotic	mbt-	1.95393	1.03099	0.0022817	-0.123028
Gmr#S41391489	S41391489			Unknown	1.64263	2.27459	1.82558	1.72145	1.73337	1.27076	-1.0888	-0.989241	-1.07931	-0.722789	-0.700011	-1.02685	-1.32482	Prezygotic	mbt-	1.91427	1.57519	-1.05245	-0.943617
Gmr#GmA0000011493	ENSGMOG00000011493		EOG7S1VN3	phospholipase D family member 4 [Homo sapiens]	3.37543	0.625804	1.38368	1.30575	1.11862	0.565412	0.184035	-0.107587	-0.208765	-1.65829	-2.29854	-2.39274	-1.97306	Prezygotic	mbt-	1.79497	0.996594	-0.0441057	-2.08066
Gmr#GmA0000011584_2	ENSGMOG00000011584		EOG7RV44J	NMDA-type glutamate receptor 2C subunit [Oncorhynchus nerka]	1.66494	1.87894	1.65503	1.01665	1.1708	1.54705	0.421763	0.549866	0.0943926	-2.6303	-2.30977	-1.63831	-1.1663	Prezygotic	mbt-	1.73297	1.24483	0.355341	-1.93617
Gmr#GmA0000013513	ENSGMOG00000013513		EOG7TTHXK	centrosomal protein 76kDa [Homo sapiens]	1.34776	2.01075	1.68656	1.36977	1.65854	1.39727	0.509881	0.215408		-0.548614	-0.716131	-1.47122	-1.47471	Prezygotic	mbt-	1.68169	1.47519	0.362645	-1.05267
Gmr#GmA0000006416	ENSGMOG00000006416		EOG7SBGC5	G-2 and S-phase expressed 1 [Danio rerio]	1.63922	1.64938	1.47982	1.57266	2.00024	1.53366	-0.0358004	-0.134047	-0.244545	0.0117141	-0.141356	-0.83043	-0.759961	Prezygotic	mbt-	1.58947	1.70219	-0.138131	-0.430008
Gmr#S43502075	S43502075			Unknown	1.30839	1.74003	1.55943	1.41492	1.5678	0.977738	0.132624	0.0255779	-0.247388	-1.25152	-1.60711	-1.77612	-1.96951	Prezygotic	mbt-	1.53595	1.32015	-0.0297287	-1.65107
Gmr#GmA0000016829	ENSGMOG00000016829		EOG79KH40	Krev interaction trapped protein 1 [Salmo salar]	1.16276	1.50194	1.69939	1.01137	1.41293	1.20436	-1.81264	-1.91281	-1.89868	-0.0859322	-0.207539	-0.500989	-0.557569	Prezygotic	mbt-	1.4547	1.20955	-1.87471	-0.338007
Gmr#GmA0000013983	ENSGMOG00000013983		EOG7HTB6P	methyltransferase NSUN4 [Salmo salar]	1.0851	1.66768	1.46486	0.992074	0.900934	1.13203	-0.363749	-0.835751	-0.250304	-0.864339	-0.852457	-0.530091	-0.519204	Prezygotic	mbt-	1.40588	1.00835	-0.483268	-0.691523
Gmr#GmA0000001340	ENSGMOG00000001340		EOG7NS4QT	vasa [Salvelinus leucomaenis]	1.52386		1.28646	0.974104	1.45367	1.80091	-0.21134	-0.522793	-0.497236	-0.28902	-0.473243	-1.10739	-1.13806	Prezygotic	mbt-	1.40516	1.40956	-0.410456	-0.751928
Gmr#GmA0000009218	ENSGMOG00000009218		EOG74F7PV	DNA polymerase epsilon subunit 2 [Homo sapiens]	0.732675	1.68726	1.75574	1.28955	1.28524	1.20627	0.0674616	-0.203227	-0.0914626	-0.818972	-0.76074	-1.36937	-1.35596	Prezygotic	mbt-	1.39189	1.26035	-0.0757427	-1.07626
Gmr#S41393489	S41393489			Unknown	1.3365	1.22673	1.58615	1.58217	1.8823	0.871415	0.362557	0.318828	0.428218	-1.63404	-1.99005	-1.85635	-2.24955	Prezygotic	mbt-	1.38313	1.44529	0.369868	-1.9325
Gmr#GmA0000016829_1	ENSGMOG00000016829		EOG79KH40	Krev interaction trapped protein 1 [Salmo salar]	0.719392	1.61759	1.74552	1.15172	0.489493	1.25614	-1.36443	-1.62254	-1.18756	-0.504802	0.00163569	-0.406586	-0.344232	Prezygotic	mbt-	1.36083	0.965784	-1.39151	-0.313496
Gmr#GmA0000000763	ENSGMOG00000000763		EOG7BP2S0	retinoblastoma binding protein 8 isoform a [Homo sapiens]	1.27476	1.37403	1.30301	1.42304	0.718454	1.1513	0.580866	0.151193	0.393833	-0.124904	-0.382793	-1.42405	-0.978863	Prezygotic	mbt-	1.31727	1.0976	0.375297	-0.727653
Gmr#GmA0000005089	ENSGMOG00000005089		EOG7KPVQ6	Sac domain-containing inositol phosphatase 3 [Homo sapiens]	1.75083	0.907468	1.25386	1.1868	1.36118	0.892848	-0.372683	0.224067	-0.567512	-0.757781	-0.874822	-0.664465	-0.756708	Prezygotic	mbt-	1.30405	1.14694	-0.238709	-0.763444
Gmr#GmA0000013587	ENSGMOG00000013587		EOG74TQNM	CDC45-related protein [Salmo salar]	0.746242	1.4929	1.59386	1.24677	1.60813	1.604	0.0158782	-0.015224	-0.181294	-0.36289	-0.592631	-1.34977	-1.32097	Prezygotic	mbt-	1.27767	1.4863	-0.0602133	-0.906565
Gmr#GmA0000019832	ENSGMOG00000019832		EOG712NMW	U7 snRNA-associated Sm-like protein LSm10 [Salmo salar]	1.40311	1.195	1.21403	0.391352	0.512156	0.136952	0.430022	0.0421934	0.256921	-1.8086	-1.87343	-2.54052	-2.5352	Prezygotic	mbt-	1.27071	0.34682	0.243045	-2.18944
Gmr#GmA0000005666_1	ENSGMOG00000005666		EOG7N05V4	protein associated with topoisomerase II homolog 1 [Homo sapiens]	2.11606	1.10628	0.542271	1.67082	1.6334	-0.0299467	-0.336842	0.16605	-0.37997	-1.90421	-1.96528	-1.81122	-1.92926	Prezygotic	mbt-	1.25487	1.09142	-0.183587	-1.90249
Gmr#GmA0000003825	ENSGMOG00000003825		EOG705TDT	spindle assembly abnormal protein 6 [Homo sapiens]	1.58326	1.09949	0.988983	0.506296	0.952795	1.78611	-0.44058	-1.14401	-0.183637	-0.874599	-0.912751	-1.98731	-1.77006	Prezygotic	mbt-	1.22391	1.08173	-0.589409	-1.38618
Gmr#GmA0000005778	ENSGMOG00000005778		EOG70VX3T	KIAA0226 [Salmo salar]	1.58379	1.23817	0.794126	1.0212	1.27439	0.111199	0.361038	0.321438	0.221649	-1.9319	-2.25988	-2.70445	-1.90306	Prezygotic	mbt-	1.20536	0.802263	0.301375	-2.19982
Gmr#GmA0000006216	ENSGMOG00000006216			KTNA1_SALSA RecName: Full=Katanin p60 ATPase-containing subunit A1; Short=Katanin p60 subunit A1; AltName: Full=p60 katanin	1.10826	1.52954	0.961645	0.990206	1.44906	0.938187	0.345511	0.341996	0.150037	-0.681706	-1.11405	-1.2149	-1.27683	Prezygotic	mbt-	1.19981	1.12582	0.279181	-1.07187
Gmr#GmA0000003572	ENSGMOG00000003572		EOG70VX34	5-aminolevulinate synthase nonspecific mitochondrial precursor [Salmo salar]	1.12871	1.28079	1.16502	0.632364	1.00855	1.01138	-0.553321	-0.721073	-0.497292	-1.52864	-1.7591	-1.86184	-1.92787	Prezygotic	mbt-	1.19151	0.884098	-0.590562	-1.76936
Gmr#GmA0000012417	ENSGMOG00000012417		EOG7G7DBG	bile salt export pump [Oncorhynchus mykiss]	0.357017	2.35186	0.791444	1.01494	2.19203	0.73654	1.0256	-0.344903	0.348676	-1.00072	-1.05948	-0.843475	-0.91786	Prezygotic	mbt-	1.16677	1.3145	0.343124	-0.955384
Gmr#GmA0000007079_1	ENSGMOG00000007079		EOG74XKX5	Zinc finger protein C6orf113 homolog [Salmo salar]	0.964142	1.16006	1.34331	1.16551	1.46799	1.87373	0.497006	0.223925	0.428624	-1.01856	-1.1191	-0.863571	-0.657253	Prezygotic	mbt-	1.15584	1.50241	0.383185	-0.914621
Gmr#GmA0000006978	ENSGMOG00000006978		EOG7ZGQSR	BNIP2 motif-containing molecule at the C-terminal region 1 [Salmo salar]	0.885391	1.46896	1.08187	1.27567	1.39719	0.551809	0.21834	0.437121	0.428321	-1.01579	-1.2225	-0.57104	-0.576253	Prezygotic	mbt-	1.14541	1.07489	0.361261	-0.846396
Gmr#S55464452	S55464452			Unknown	0.275295	1.50087	1.64093	1.12547	1.23575	1.4144	-0.413189	-0.0367625	-0.198002	-1.02237	-0.371752	-0.38319	-0.247397	Prezygotic	mbt-	1.13903	1.25854	-0.215984	-0.506177
Gmr#GmA0000011664	ENSGMOG00000011664		EOG78PP0W	family with sequence similarity 98 member B isoform 1 [Homo sapiens]	0.227143	1.32973	1.69484	-0.0162351	0.906527	0.582949	0.459075	0.512723	0.130306	-1.03514	-0.800366	-0.741628	-0.823638	Prezygotic	mbt-	1.0839	0.49108	0.367368	-0.850193
Gmr#GmA0000001324	ENSGMOG00000001324		EOG7F4TRB	cell division cycle associated 7 isoform 2 [Homo sapiens]	-0.0347605	0.79343	2.4506	0.86846	1.37825	1.23912	0.333794	0.159148	0.0981937	-3.00577	-3.35621	-3.72802	-3.5521	Prezygotic	mbt-	1.06976	1.16194	0.197045	-3.41052
Gmr#GmA0000004173	ENSGMOG00000004173		EOG7J6T52	hypothetical protein [Danio rerio]	1.05284	1.07618	1.06726	1.02349	1.39629	1.22799	0.357659	0.230251	0.204169	-1.12578	-1.52541	-0.657901	-0.778924	Prezygotic	mbt-	1.06543	1.21592	0.264026	-1.022
Gmr#GmA0000002776	ENSGMOG00000002776		EOG7CJWX3	phosphatidate cytidylyltransferase 2 [Homo sapiens]	0.996131	0.959514	1.21654	1.20206	0.952631	0.643928	0.236205	0.555091	0.239748	-0.91747	-0.929962	-1.01536	-0.543118	Prezygotic	mbt-	1.05739	0.932873	0.343681	-0.851477
Gmr#GmA0000007786	ENSGMOG00000007786		EOG71ZGR8	DCN1-like protein 5 [Salmo salar]	0.752459	1.40866	0.973057	1.36159	1.20721	0.766553	-0.255461	-0.543857	-0.200988	0.467037	0.401995	0.635186	0.992361	Prezygotic	mbt-	1.04473	1.11178	-0.333435	0.624145
Gmr#GmA0000015831	ENSGMOG00000015831		EOG72JQ54	KDEL motif-containing protein 2 [Salmo salar]	0.467054	1.14228	1.26869	0.995663	1.13306	1.08469	-0.857891	-1.20192	-1.27689	-0.647133	-0.513896	-0.0175147	-0.267807	Prezygotic	mbt-	0.959341	1.07114	-1.11223	-0.361588
Gmr#GmA0000013947	ENSGMOG00000013947		EOG7HMKPP	DEAH (Asp-Glu-Ala-His) box polypeptide 36 isoform 1 [Homo sapiens]	1.97512	1.03967	-0.182587	1.40866		1.38463	0.804827	0.0200987	0.165265	0.0291947	0.912032	0.798455		Prezygotic	mbt-	0.944068	1.39664	0.330064	0.579894
Gmr#GmA0000003231	ENSGMOG00000003231		EOG7M3BP8	Target of EGR1 protein 1 [Salmo salar]	-0.0456237	1.65893	1.02358	1.45489	1.86595	0.408444	0.687065	-0.135863	0.575374	-1.09575	-0.885006	-1.41586	-1.10058	Prezygotic	mbt-	0.878962	1.24309	0.375525	-1.1243
Gmr#GmA0000007188	ENSGMOG00000007188		EOG7QZ90X	hypothetical protein LOC23378 [Homo sapiens]	0.26753	1.02659	1.08396	0.756541	1.22054	1.37168	-0.0685307	0.0701097	-0.152837	0.551894	0.377528	-0.863576	-0.927793	Prezygotic	mbt-	0.792693	1.11625	-0.0504193	-0.215487
Gmr#GmA0000009839	ENSGMOG00000009839		EOG73JDKV	LysM and peptidoglycan-binding domain-containing protein 2 [Salmo salar]	-0.0514719	1.04767	1.24186	0.990327	1.27404		0.104269	-0.517911	-0.0576796	-1.04386	-1.10536	-0.657714	-0.391704	Prezygotic	mbt-	0.746019	1.13218	-0.157107	-0.799659
Gmr#GmA0000016461	ENSGMOG00000016461		EOG7Z908V	hypothetical protein [Danio rerio]	-0.102	1.19006	1.13943	1.03922	1.49009	1.15663	0.319193	0.0506393	0.236318	-1.70678	-1.66987	-1.81677	-1.87747	Prezygotic	mbt-	0.742497	1.22865	0.20205	-1.76772
Gmr#GmA0000001739	ENSGMOG00000001739		EOG7BZPH4	oligonucleotide/oligosaccharide-binding fold containing 1 [Homo sapiens]	0.610597	0.943383	0.510919	1.44113	1.58197	1.56379	-0.0542561	-0.760193	-0.736939		-0.525758	-1.17507	-1.60833	Prezygotic	mbt-	0.6883	1.52896	-0.517129	-1.10305
Gmr#GmA0000008564_3	ENSGMOG00000008564		EOG769S8D	origin recognition complex subunit 6 [Homo sapiens]	-0.262189	0.889398	0.577166	0.75617	0.653601	0.923777	1.03195	1.12791	1.01907	-0.935535	-0.831602	-1.8461	-1.55423	Prezygotic	sgm-	0.401458	0.777849	1.05964	-1.29187
Gmr#S55464698	S55464698			Unknown	-1.21656	0.999789	1.04096	0.95009	0.743261	0.523616	0.905816	1.067	1.1858	-1.40639	-0.955865	-0.0208547	-0.215409	Prezygotic	sgm-	0.27473	0.738989	1.05287	-0.64963
Gmr#GmA0000011988_1	ENSGMOG00000011988		EOG751G67	60S ribosomal protein L8 [Salmo salar]	8.56846	5.48331		3.35395	4.2086	1.18351	2.89881	2.74691	4.11205	0.524438		0.691934	0.18468	Prezygotic	sgm-	7.02589	2.91535	3.25259	0.467017
Gmr#S41394534	S41394534			hypothetical protein [Danio rerio]	9.42759		4.25247	4.42064	4.80377	0.868742	3.66139	2.69313	3.34114	0.801664	0.303664	0.215675	0.525471	Prezygotic	sgm-	6.84003	3.36438	3.23189	0.461619
Gmr#GmA0000002843	ENSGMOG00000002843		EOG7NGJ15	Dihydropyrimidinase-related protein 3 [Salmo salar]	7.99687	5.42966	6.202	4.91773	1.35965	1.16022	1.64255	2.40604	3.82039	0.0399021		0.674724	0.0556207	Prezygotic	sgm-	6.54284	2.4792	2.62299	0.256749
Gmr#S41581292	S41581292			similar to pol polyprotein [Danio rerio]	8.00489	5.14523	6.21913	5.32729	3.98527	0.832368	1.77042	1.24286	2.17396	0.194887	0.354531	0.204659	-0.0639771	Prezygotic	sgm-	6.45642	3.38164	1.72908	0.172525
Gmr#GmA0000001234	ENSGMOG00000001234		EOG7JQ5C2	activating transcription factor 2 [Homo sapiens]	8.20656	5.00684	5.93906	5.08373	1.03963	3.27375	2.71937	3.37101	3.31225	0.143715		-0.140791	-0.170574	Prezygotic	sgm-	6.38415	3.13237	3.13421	-0.0558833
Gmr#GmA0000000451	ENSGMOG00000000451		EOG7KD838	Guanine nucleotide-binding protein alpha-13 subunit [Salmo salar]	7.70912	4.90102	6.46752	5.4091	5.11268	1.6011	3.46767	3.33925	4.39426	0.44214	0.242811	-0.202344	0.739074	Prezygotic	sgm-	6.35922	4.04096	3.73373	0.30542
Gmr#S44193794	S44193794			bile salt export pump [Oncorhynchus mykiss]	7.71144	4.88246	5.6566	4.92122	4.2589	2.33394	2.65002	1.61382	2.28977	0.480715	-0.0533479	-0.0758331	-0.713209	Prezygotic	sgm-	6.0835	3.83802	2.18454	-0.0904187
Gmr#S55475442	S55475442			Proline-rich protein 5 [Salmo salar]	7.99185	4.34936	5.8762	4.87778	0.996836		2.07362	0.58851	0.852033	-0.205563	0.387191	0.0101684	0.484876	Prezygotic	sgm-	6.07247	2.93731	1.17139	0.169168
Gmr#GmA0000016241	ENSGMOG00000016241		EOG77PZKH	Bone morphogenetic protein 1 precursor [Salmo salar]	6.92874	4.95725	5.98078	4.55745	3.68458	0.919353	3.35457	3.13948	3.99692	0.845755	0.626872	-0.038538	0.324338	Prezygotic	sgm-	5.95559	3.05379	3.49699	0.439607
Gmr#GmA0000015038	ENSGMOG00000015038		EOG7MCZF2	ATG2 autophagy related 2 homolog A [Homo sapiens]	7.17946	4.94711	5.4551	4.9117	3.27222	2.48782	3.06381	3.1287	3.93884	0.70936	0.183522	0.286021	0.567159	Prezygotic	sgm-	5.86056	3.55725	3.37712	0.436516
Gmr#GmA0000018475	ENSGMOG00000018475		EOG7KSR0M	CN130 protein [Salmo salar]	7.32341	4.59872	5.35148	4.47759	3.03969	2.65005	2.99839	2.63919	3.1991	-0.0426195		-0.475053	0.250949	Prezygotic	sgm-	5.75787	3.38911	2.94556	-0.0889078
Gmr#S44187471	S44187471			Unknown	6.84993	4.15002	5.9035	5.00544	4.46646	1.45174	2.25246	2.19389	2.78008	0.318281	-0.0809765	-0.0381722	-0.0221533	Prezygotic	sgm-	5.63448	3.64121	2.40881	0.0442447
Gmr#S41393675	S41393675			LCK2 [Oncorhynchus mykiss]	6.31834	4.36043	4.45204	4.53963	4.5223	0.697994		4.29461	3.78362	0.539127	-0.0874685	0.333959	0.337515	Prezygotic	sgm-	5.0436	3.25331	4.03911	0.280783
Gmr#S41427797	S41427797			AKT2 kinase [Salmo salar]	6.10144	4.25316	4.2023	3.91191	3.44315	0.498954	3.42267	3.06132	3.39206	-0.433678	0.0374299	-0.336962	-0.295174	Prezygotic	sgm-	4.8523	2.618	3.29202	-0.257096
Gmr#Singlet24002				Unknown	6.64196	3.32193	4.54374	4.01712	1.88969	2.19386	2.12893	2.16309	1.68431	-0.960944	-0.759905	-1.07635	-0.592955	Prezygotic	sgm-	4.83588	2.70022	1.99211	-0.847538
Gmr#S55471388	S55471388			Unknown	4.58568	5.47422	4.28239	5.45006	5.23668	0.370972	5.09559	1.6581	2.75523	0.44214		-0.0711398	-0.0339608	Prezygotic	sgm-	4.78076	3.6859	3.16964	0.112346
Gmr#GmA0000011563	ENSGMOG00000011563		EOG71C88W	Unknown	5.53195	3.62037		3.74151	3.4907	2.7522	2.68339	2.82726		0.382647	-0.0420648			Prezygotic	sgm-	4.57616	3.32814	2.75533	0.170291
Gmr#GmA0000016066	ENSGMOG00000016066		EOG7QFXSQ	NAD-dependent deacetylase sirtuin-2 [Salmo salar]	4.96284	4.59696	4.06894	4.7425	4.53193	1.10412	3.82652	4.17435	3.6386	0.697356	-0.218918	-0.042699	-0.119668	Prezygotic	sgm-	4.54291	3.45952	3.87982	0.0790177
Gmr#S41395122	S41395122			kin of IRRE like [Homo sapiens]	6.02413	3.08593	4.11418	3.48302	3.46494	0.953213	1.8529	2.83449	3.36242	0.431456	0.0904881	-0.300729	0.218755	Prezygotic	sgm-	4.40808	2.63372	2.68327	0.109993
Gmr#GmA0000007257	ENSGMOG00000007257		EOG75HT9N	brain-enriched guanylate kinase-associated homolog [Homo sapiens]	5.8111	3.86882	3.54105	4.22957	4.34372	-0.0099499	3.60022	3.71438	3.40561	0.386337			-0.398511	Prezygotic	sgm-	4.40699	2.85445	3.5734	-0.006087
Gmr#GmA0000013881	ENSGMOG00000013881		EOG7BZPFT	Unknown	6.1634	3.09807	3.74326	3.19369	1.86335	1.67599	0.88397	1.61172	1.22863		-1.42099	-1.18377		Prezygotic	sgm-	4.33491	2.24434	1.24144	-1.30238
Gmr#GmA0000002284	ENSGMOG00000002284		EOG718D2D	Histone-lysine N-methyltransferase H3 lysine-9 specific 3 [Salmo salar]	6.17248	3.17269	3.49564	3.6982	3.2868	1.27365	2.63798	2.43945	3.09706	0.625653	-0.0890615	-0.00297354	0.0445625	Prezygotic	sgm-	4.28027	2.75288	2.72483	0.144545
Gmr#S55473178	S55473178			Neurogenic differentiation factor 1 [Salmo salar]	5.92294	2.59371	4.11682	3.2307	3.47848	0.370972	2.43824	2.19408	2.43489	0.0627588	-0.441011	0.421363	0.800903	Prezygotic	sgm-	4.21116	2.36005	2.35574	0.211003
Gmr#GmA0000005646	ENSGMOG00000005646		EOG7HX6F4	hypothetical protein LOC130951 [Homo sapiens]	2.5294	5.17334	4.82756	4.75739	4.5062	0.856091	4.70293	4.52313	4.38881	0.409864	0.126385	0.498929	0.612459	Prezygotic	sgm-	4.17677	3.37323	4.53829	0.411909
Gmr#GmA0000005705	ENSGMOG00000005705		EOG7XD55F	E3 ubiquitin-protein ligase RNF167 [Salmo salar]	5.18167	3.31071	3.84164	4.18071	0.928818	0.844943	1.37193	0.878215	2.74962	-0.0796634		-0.0970368	-0.0478011	Prezygotic	sgm-	4.11134	1.98482	1.66659	-0.0748338
Gmr#S44185149	S44185149			sex comb on midleg-like 4 [Homo sapiens]	5.5527	3.22293	3.51335	3.15693	2.75946	1.59164	1.84973	1.33158		0.611248	0.603826	0.161784	0.354497	Prezygotic	sgm-	4.09633	2.50268	1.59065	0.432839
Gmr#S44184783	S44184783			Unknown	5.74234	3.14645	3.39876	4.21483	4.18531	2.17559	2.94737	2.19389	3.65392	0.618382		0.183526	0.634401	Prezygotic	sgm-	4.09585	3.52524	2.93173	0.47877
Gmr#S44186253	S44186253			hypothetical protein LOC728215 [Homo sapiens]	5.35997	3.83581	3.0742	4.41834	4.08882	-0.0643614	4.26092	4.05647	3.76111	0.418298	0.473531	0.140994	0.729961	Prezygotic	sgm-	4.08999	2.81427	4.02617	0.440696
Gmr#S55459695	S55459695			sorting nexin 16 isoform a [Homo sapiens]	5.41358	3.43726	3.35174	2.50524	3.64447	1.27357	3.28166	3.21117	2.4775	0.325127	-0.178306	-0.00297354	0.377426	Prezygotic	sgm-	4.06753	2.47443	2.99011	0.130318
Gmr#S44184276	S44184276			hypothetical protein [Homo sapiens]	5.01372	3.51109	3.62751	3.18767	2.76495	2.17615	2.52933	2.6348	2.77738	-0.276364	-0.0802242	-0.0219214	0.591919	Prezygotic	sgm-	4.05077	2.70959	2.64717	0.0533523
Gmr#S44187883	S44187883			paired box protein 7 [Salvelinus alpinus]	4.76458	4.06767	3.22129	3.81833	3.79667	1.65288	2.97975	3.0239	2.98966	-0.0684204	0.545349	0.28758	0.614994	Prezygotic	sgm-	4.01785	3.08929	2.99777	0.344876
Gmr#GmA0000003739	ENSGMOG00000003739		EOG7ZSBGS	hypothetical protein [Homo sapiens]	5.03246	3.34481	3.46765	3.16858	2.80895	2.0368	2.4078	2.5552	2.65801	-0.194962	-0.242367	-0.149198	0.333673	Prezygotic	sgm-	3.94831	2.67144	2.54034	-0.0632135
Gmr#GmA0000003093	ENSGMOG00000003093		EOG7J12P7	PTK2 protein tyrosine kinase 2 isoform a [Homo sapiens]	4.60563	3.92678	3.3021	2.55922	3.59375	2.79348	2.55322	2.25973	2.9445	0.678128	0.564051	0.187951	0.13437	Prezygotic	sgm-	3.94484	2.98215	2.58582	0.391125
Gmr#S41431643	S41431643			hypothetical protein [Homo sapiens]	5.01379	3.26936	3.45577	3.20146	2.7769	1.89641	2.46577	2.53316	2.71968	-0.136105	-0.562487	-0.457254	0.267443	Prezygotic	sgm-	3.91297	2.62492	2.57287	-0.222101
Gmr#S41394932	S41394932			ceramide glucosyltransferase [Homo sapiens]	5.24489	3.21682	3.23432	3.02571	2.74741	2.54754	2.50649	2.35496	2.16706	0.563872	0.674618	0.0412309	-0.12313	Prezygotic	sgm-	3.89868	2.77355	2.34284	0.289148
Gmr#GmA0000004401	ENSGMOG00000004401		EOG72BZQT	Unknown	6.38831	2.73532	2.51769	2.83022	1.82932	1.41151	2.07005	0.585725	0.938755	0.449527	0.349254	-0.171916	0.311239	Prezygotic	sgm-	3.88044	2.02368	1.19818	0.234526
Gmr#GmA0000016386	ENSGMOG00000016386		EOG7BGB93	Cytohesin-1 [Salmo salar]	4.49998		3.18059	2.72983	2.66703	1.04419	2.45541	2.72302	2.52834	-0.615115	-0.558541	0.184698	0.0854513	Prezygotic	sgm-	3.84028	2.14702	2.56892	-0.225877
Gmr#GmA0000012572	ENSGMOG00000012572		EOG7Z0CKQ	TAF6-like RNA polymerase II p300/CBP-associated factor-associated factor 65 kDa subunit 6L [Salmo salar]	4.33269	2.94723	4.06151	3.37872	1.72345	-0.0231954	2.17823	1.40311	2.8242	0.721339	0.796324	-0.0366972	0.181174	Prezygotic	sgm-	3.78048	1.69299	2.13518	0.415535
Gmr#S41379921	S41379921			Intersectin-1 [Salmo salar]	3.61632	3.87225	3.8307	2.07311	2.82282	0.370958	2.11895	1.32713	1.78193	0.762756	0.355789	0.0481085	0.195791	Prezygotic	sgm-	3.77309	1.75563	1.74267	0.340611
Gmr#GmA0000017605	ENSGMOG00000017605			K1754 protein [Salmo salar]	4.93563	3.32551	3.02089	2.63369	1.72882	1.22573	2.12017	0.641023	1.34039	0.872565	0.426603	-0.540765	-0.286329	Prezygotic	sgm-	3.76068	1.86275	1.36719	0.118019
Gmr#GmA0000015795	ENSGMOG00000015795		EOG7MKPWV	Unknown	4.56637	3.77558	2.91639	3.66991	3.79483	0.263353	3.61879	3.79534	3.69791	0.808011	-0.117788			Prezygotic	sgm-	3.75278	2.57603	3.70401	0.345112
Gmr#GmA0000011584_1	ENSGMOG00000011584		EOG7RV44J	SOX-LZ [Oncorhynchus mykiss]	5.20947	2.99203	2.91639	2.21379	2.77594	-0.50964	2.08516	2.39692	2.17044	-0.153617	-0.489584	0.529495	0.888754	Prezygotic	sgm-	3.70596	1.49336	2.21751	0.193762
Gmr#GmA0000008966_1	ENSGMOG00000008966		EOG72V9X7	Unknown	4.76375	3.11648	3.19568	2.41539	2.58448	1.34229	1.28542	1.62613	1.34132	-0.609612	-0.547948	-0.729912	-0.669916	Prezygotic	sgm-	3.69197	2.11405	1.41762	-0.639347
Gmr#GmA0000008706	ENSGMOG00000008706		EOG7NKD8D	Neurogenic differentiation factor 1 [Salmo salar]	5.45795	2.38844	3.19962	4.60436	2.76268	1.33543	2.36987	2.19059	2.79424	-0.622832	0.183522	0.250056	0.657043	Prezygotic	sgm-	3.682	2.90082	2.45157	0.116947
Gmr#Singlet21199				Cell division protein kinase 9 [Salmo salar]	4.6151	3.39294	3.0229	2.87579	3.02848	1.0126	2.30627	3.09846	2.33636	0.261858	-0.114064	-0.212971	0.20326	Prezygotic	sgm-	3.67698	2.30562	2.58036	0.0345207
Gmr#GmA0000012259_1	ENSGMOG00000012259		EOG7FN5ZF	52 kDa Ro protein [Salmo salar]	4.71254	3.1487	3.07446	3.65817	3.43757	1.36612	3.12093	3.05094	2.84341		0.510208	-0.402033	-0.538518	Prezygotic	sgm-	3.64523	2.82062	3.00509	-0.143448
Gmr#GmA0000017162	ENSGMOG00000017162		EOG7JT1KQ	Cytochrome c oxidase subunit 5B mitochondrial precursor [Salmo salar]	4.39267	3.29838	3.23869		3.36593	2.03219	2.97016	2.99175	3.18909	-0.0153119	-0.637941	-0.339287	0.156536	Prezygotic	sgm-	3.64325	2.69906	3.05033	-0.209001
Gmr#GmA0000007295	ENSGMOG00000007295		EOG7J6T64	Wnt-1 protein [Oncorhynchus sp.]	3.27885	3.92781	3.72191	2.18111	1.76258	0.762682	1.89764	1.59637	2.08525	-0.560971	-1.30749	0.165808	-0.418136	Prezygotic	sgm-	3.64286	1.56879	1.85975	-0.530197
Gmr#S55476096	S55476096			Unknown	4.18642	2.99461	3.72389	4.41749	2.20339	1.61229	2.79897	2.70773	1.80612	-0.231756	0.0326512	0.827217	0.500719	Prezygotic	sgm-	3.63497	2.74439	2.43761	0.282208
Gmr#GmA0000001772	ENSGMOG00000001772		EOG741RRS	large conductance calcium-activated potassium (BK) channel alpha subunit bii [Oncorhynchus mykiss]	4.46657	2.93654	3.48349	2.15156	1.96164	1.9366	3.06257	2.41853	3.02581	-0.106196	0.773187	0.0953574	0.533686	Prezygotic	sgm-	3.62887	2.0166	2.83564	0.324009
Gmr#GmA0000011584	ENSGMOG00000011584		EOG7RV44J	ZNF384 [Salmo salar]	5.23632	3.20481	2.44126	2.33419	3.32003		2.89634	1.92065	2.6412	0.643721		-0.0617122		Prezygotic	sgm-	3.62746	2.82711	2.48606	0.291004
Gmr#GmA0000015076	ENSGMOG00000015076		EOG73XWJQ	Cytochrome c oxidase subunit 5B mitochondrial precursor [Salmo salar]	4.41597	3.24085	3.16502	3.73966	3.34119	1.99726		3.06931	3.25712	0.184262	-0.471856	-0.143602	0.34209	Prezygotic	sgm-	3.60728	3.02604	3.16322	-0.0222765
Gmr#S44185364	S44185364			PAP associated domain containing 5 isoform a [Homo sapiens]	4.58829	3.06235	3.14621	2.27724	2.5203	2.25725	2.08342	1.85207	2.04361	0.454593	0.468876	0.0821928	0.161166	Prezygotic	sgm-	3.59895	2.3516	1.99303	0.291707
Gmr#S55471496	S55471496			Cytochrome c oxidase subunit 5B mitochondrial precursor [Salmo salar]	4.33986	3.13099	3.23829	3.88156	3.39443	1.57713	3.05376	3.06953	3.40499	-0.0424686	-0.733719	-0.38904	0.032803	Prezygotic	sgm-	3.56971	2.95104	3.17609	-0.283106
Gmr#S55472067	S55472067			ATP/GTP binding protein-like 1 [Homo sapiens]	5.12692	2.73158	2.75306	3.10323	1.83364	0.771788	0.200129	0.18003	0.852033	0.0806189		-0.202344	-0.179085	Prezygotic	sgm-	3.53719	1.90289	0.410731	-0.10027
Gmr#S43507198	S43507198			hypothetical protein LOC222584 [Homo sapiens]	3.75648	3.09189	3.68678	4.21039	2.96454	1.92282	2.13665	0.678348	1.59048	0.369158	-0.138367			Prezygotic	sgm-	3.51172	3.03258	1.46849	0.115395
Gmr#S44190440	S44190440			Amiloride-sensitive cation channel 2 neuronal [Salmo salar]	3.31456	3.60262	3.55847	3.30992	3.30865	2.21902	3.1984	3.29607	3.09292		0.782178	0.303439	0.0528453	Prezygotic	sgm-	3.49188	2.94586	3.1958	0.379487
Gmr#S44187887	S44187887			myc-regulated DEAD box protein [Oncorhynchus mykiss]	3.88883	3.49111	3.08974	3.44644	3.5985	1.30082	2.47148	2.43017	2.01136	0.752676	0.296237	-0.844462	-0.627109	Prezygotic	sgm-	3.48989	2.78192	2.30434	-0.105665
Gmr#GmA0000000255	ENSGMOG00000000255		EOG7QVDRS	Myoferlin [Salmo salar]	5.07002	2.31768	3.07543	2.23228	2.55342	1.78421	2.15401	1.98155	2.13767	0.611192	-0.0833565	0.11631	-0.121567	Prezygotic	sgm-	3.48771	2.18997	2.09108	0.130645
Gmr#GmA0000012565	ENSGMOG00000012565		EOG7XPRWK	Unknown	3.24521	3.57178	3.6435	1.94724	2.77663	0.980822	2.01155	1.61054	1.64243	-1.0586	-1.17184	-0.55991	-0.778795	Prezygotic	sgm-	3.48683	1.90156	1.75484	-0.892286
Gmr#GmA0000009635	ENSGMOG00000009635		EOG72Z64P	Lysosomal protective protein [Salmo salar]	4.77176	2.04335	3.55888	0.52734	3.18015	1.95218	2.34996	2.65396	3.22564	1.35763	0.304104	0.384121	-0.200666	Prezygotic	sgm-	3.458	1.88656	2.74319	0.461297
Gmr#GmA0000016817	ENSGMOG00000016817		EOG76Q86M	Unknown	4.69949	2.68216	2.87082	2.70429	2.56607	1.85946	2.31777	1.64833	2.04868	0.0923016	0.0538017	0.26805		Prezygotic	sgm-	3.41749	2.37661	2.00493	0.138051
Gmr#S41585137	S41585137			Triosephosphate isomerase [Salmo salar]	4.66928	2.61382	2.96644	1.51748	1.70817	2.50346	1.97599	0.580157	3.07239	0.668911	0.321979	0.226477	-0.0190745	Prezygotic	sgm-	3.41651	1.9097	1.87618	0.299573
Gmr#GmA0000017851	ENSGMOG00000017851		EOG7CG1NZ	Retinoblastoma-associated protein [Salmo salar]	4.42633	3.44552	2.3634	2.71658	3.18935	-0.132695	3.0005	2.69291	2.53406	0.509669	0.0882262	0.482544	0.441525	Prezygotic	sgm-	3.41175	1.92441	2.74249	0.380491
Gmr#F20B2PE02FLNR9				Unknown	4.97421	2.73306	2.49918	3.18358	2.21131	1.92062	1.06149	0.217697	1.5856	0.0806189	0.132691		0.146515	Prezygotic	sgm-	3.40215	2.4385	0.954929	0.119942
Gmr#S55479838	S55479838			Unknown	3.91936	2.11325	4.13917	4.53364	4.24953	2.06302	4.02161	1.79567	3.99114			0.0098733	0.577157	Prezygotic	sgm-	3.39059	3.6154	3.26947	0.293515
Gmr#S41391120	S41391120			Unknown	3.263	3.77558	3.11727	4.07553	4.43905		3.84709	3.42082	3.73406	0.77442	0.129724	-0.0772469	-0.207708	Prezygotic	sgm-	3.38528	4.25729	3.66732	0.154797
Gmr#GmA0000012356	ENSGMOG00000012356		EOG7JM94V	Unknown	3.45279		3.3121	3.20222	3.29441	2.35943	1.48074	1.22607	1.29448	-1.02658	-1.56085	-1.61423	-1.62963	Prezygotic	sgm-	3.38244	2.95202	1.33376	-1.45782
Gmr#GmA0000013029	ENSGMOG00000013029		EOG70GF4G	Myosin-9 [Salmo salar]	3.56747	2.67894	3.87596	1.83598	3.28892	1.53814	3.86726	1.97114	3.6751	0.594402	0.417225	0.0126417	-0.296611	Prezygotic	sgm-	3.37412	2.22101	3.17117	0.181914
Gmr#S55473075	S55473075			Cathepsin F precursor [Salmo salar]	3.71558	3.3925	3.01074	3.40809	3.01792	2.49055	3.08699	1.56909	2.83809	0.875912	1.0517	-0.221302	0.218755	Prezygotic	sgm-	3.37294	2.97219	2.49806	0.481266
Gmr#S55468408	S55468408			Eukaryotic translation initiation factor 4E type 2 [Salmo salar]	3.8209	3.27208	2.93244	2.80276	2.71614	1.65268	1.77382	1.53466	1.58673	0.599711	0.399977	0.320473	0.229441	Prezygotic	sgm-	3.34181	2.39053	1.63174	0.387401
Gmr#GmA0000001327	ENSGMOG00000001327		EOG7TMSGP	Serine/threonine-protein kinase 35 [Salmo salar]	3.23533	3.52118	3.22379	2.37514	3.6617	-0.0901832	3.65553	2.25503	3.33195	0.15274	0.00953452	-0.322209	0.14679	Prezygotic	sgm-	3.32677	1.98222	3.08084	-0.00328612
Gmr#GmA0000012259	ENSGMOG00000012259		EOG7FN5ZF	Mitochondrial import receptor subunit TOM34 [Salmo salar]	3.33346	3.84766	2.78579	2.22382	2.88538		2.59291	1.64257	2.37128	-0.0534087	0.230957	0.485226	0.383535	Prezygotic	sgm-	3.3223	2.5546	2.20225	0.261577
Gmr#GmA0000019417	ENSGMOG00000019417		EOG7TF212	Cornifelin homolog A [Salmo salar]	1.90548	3.33974	4.65135	5.08079	3.6481	1.59097	3.17079		5.13202			0.274004	0.250931	Prezygotic	sgm-	3.29886	3.43995	4.15141	0.262468
Gmr#GmA0000006924	ENSGMOG00000006924		EOG75MPKD	Zinc finger and BTB domain-containing protein 17 [Salmo salar]	4.18865	2.57257	3.10437	3.37872	4.28021		3.56817	2.40492	2.8815	0.32223		0.0991319	0.521519	Prezygotic	sgm-	3.28853	3.82946	2.95153	0.314294
Gmr#S55468611	S55468611			Lin-7 homolog B [Salmo salar]	3.15603	3.66391	2.98859	2.28215	1.9823	1.81194	1.53887	1.24205	1.53581	0.659109	1.0215	0.0569897	0.197687	Prezygotic	sgm-	3.26951	2.02546	1.43891	0.483821
Gmr#GmA0000017035	ENSGMOG00000017035		EOG712NK6	ribosome binding protein 1 [Homo sapiens]	3.238	3.53132	3.03646	1.38908	2.38878	0.0321664	2.40076	1.64257	2.20381	0.35868	0.325589	0.327145	-0.184958	Prezygotic	sgm-	3.26859	1.27001	2.08238	0.206614
Gmr#S51740029	S51740029			zinc and ring finger protein 1 [Homo sapiens]	3.60487	3.34393	2.7388	2.39984	2.76844	2.18322	1.77258	1.44401	1.45478	-0.876182	-1.18768	-1.16782	-1.22597	Prezygotic	sgm-	3.2292	2.4505	1.55712	-1.11441
Gmr#S44203398	S44203398			Rab11 family-interacting protein 2 [Salmo salar]	2.58401	3.69442	3.39129	2.88156	2.32268	1.79294	2.78834	2.57775	2.72176	0.868633		0.0582993	0.0293082	Prezygotic	sgm-	3.22324	2.33239	2.69595	0.318747
Gmr#S55469965	S55469965			Complexin-1 [Salmo salar]	3.61475	3.10796	2.91107	2.79953	2.63743	0.124025	2.32668	2.63042	2.55894	0.631631	0.303731	0.272212	0.58638	Prezygotic	sgm-	3.21126	1.85366	2.50535	0.448489
Gmr#GmA0000015776	ENSGMOG00000015776		EOG72Z64T	Septin-7 [Salmo salar]	3.91405	2.80299	2.86342	2.10202	2.05318	1.76732	1.65137	1.79642	1.68667	0.33248	0.155607	-0.279863	-0.259931	Prezygotic	sgm-	3.19349	1.97417	1.71149	-0.0129268
Gmr#S55462448	S55462448			similar to reverse transcriptase/ribonuclease H/putative methyltransferase [Danio rerio]	3.32058	3.39553	2.85866	2.91224	2.63392	1.36452	2.55807	2.49496	2.59279	0.362199	0.578438	0.211314	0.145019	Prezygotic	sgm-	3.19159	2.30356	2.54861	0.324242
Gmr#S41389413	S41389413			protein kinase cAMP-dependent regulatory type I beta [Homo sapiens]	3.40946	2.61582	3.5427	2.42308	1.24028	1.45402	2.27334	2.31423	2.84575	1.22335	0.548643	-0.442762	0.443615	Prezygotic	sgm-	3.18933	1.70579	2.47777	0.443211
Gmr#S55471200	S55471200			inducible T-cell co-stimulator ligand [Homo sapiens]	3.16584	3.41138	2.9465	3.11461	2.85372	2.14065	2.29036	2.78465	2.28474	-0.118377	-0.381351	-0.353648	-0.233733	Prezygotic	sgm-	3.17457	2.70299	2.45325	-0.271777
Gmr#S41387844	S41387844			alpha-aminoadipate aminotransferase [Homo sapiens]	4.39059	2.32032	2.81042	1.7956	2.29175	1.06789	2.09471	1.64142	1.95316	0.807003	0.151967	0.152121	-0.0578849	Prezygotic	sgm-	3.17378	1.71841	1.89643	0.263302
Gmr#GmA0000003714	ENSGMOG00000003714		EOG7T4F9S	MACRO domain-containing protein 1 [Salmo salar]	3.91936	2.87392	2.69604	1.66928	1.89634	0.737661	1.76601		1.26407	-0.0798744	0.248594	0.306907	-0.21512	Prezygotic	sgm-	3.16311	1.43443	1.51504	0.0651267
Gmr#S43501289	S43501289			nuclear receptor coactivator 2 [Homo sapiens]	3.31384	3.45313	2.70118	2.97879	3.331	1.27483	2.79086	2.75436	2.86518	1.0156	0.390262	-0.510796	0.952878	Prezygotic	sgm-	3.15605	2.52821	2.80347	0.461986
Gmr#GmA0000005806	ENSGMOG00000005806		EOG7HHQG0	Unknown	4.34383	2.14211	2.90021	2.40772	2.26672	1.67972	2.11608	1.44745	1.93103	0.844068	0.858183	0.162224	-0.038996	Prezygotic	sgm-	3.12872	2.11805	1.83152	0.45637
Gmr#GmA0000003316	ENSGMOG00000003316		EOG73BP34	Stress-70 protein mitochondrial precursor [Salmo salar]	4.16928	2.09789	3.0098	0.88892	2.92588	1.53005	1.78121	1.54482	2.29866	0.55191			0.14679	Prezygotic	sgm-	3.09232	1.78162	1.8749	0.34935
Gmr#GmA0000004767	ENSGMOG00000004767		EOG72576V	hypothetical protein LOC54785 [Homo sapiens]	3.25017	3.62601	2.35605	1.65009	1.93455	0.386946	1.82188	0.79127	1.20678	-0.0868157	-0.302261	-0.299569	-0.286329	Prezygotic	sgm-	3.07741	1.32386	1.27331	-0.243744
Gmr#Contig17492				Unknown	3.2014	3.38138	2.62555	2.55457	2.79348	1.0734	2.91375	2.78233	2.73063	-0.927653	-0.953871	-1.07428	-0.521099	Prezygotic	sgm-	3.06944	2.14048	2.8089	-0.869226
Gmr#S41385774	S41385774			remodeling and spacing factor 1 [Homo sapiens]	3.03294	3.1626	2.99693	0.963781	2.69279	0.361352	2.63526	1.11705	1.26517	0.507877	0.243791	0.443116	-0.29487	Prezygotic	sgm-	3.06416	1.33931	1.67249	0.224979
Gmr#GmA0000004052	ENSGMOG00000004052		EOG734XN2	O-acyltransferase (membrane bound) domain containing 2 [Homo sapiens]	4.49783	1.94509	2.74711	1.02878	2.56607		2.83873	1.58838	2.43684	0.70936	0.701315	0.342836	0.159043	Prezygotic	sgm-	3.06334	1.79743	2.28798	0.478138
Gmr#GmA0000000731	ENSGMOG00000000731		EOG7WM674	follicle-stimulating hormone receptor [Gadus morhua]	2.26497	3.76006	3.16104	3.62807	3.2327	1.48596	3.32224	3.01848	3.28193	0.112314	0.00953452	0.183526	0.0293082	Prezygotic	sgm-	3.06202	2.78224	3.20755	0.0836707
Gmr#Contig13118				hypothetical protein LOC80018 [Homo sapiens]	3.01412	3.29152	2.87954	3.15991	3.25831	0.510424	2.09665	1.9443	2.21429	0.338978	-0.0904909	0.0804131	0.241024	Prezygotic	sgm-	3.06173	2.30955	2.08508	0.142481
Gmr#GmA0000003533	ENSGMOG00000003533		EOG7NW11B	similar to pol polyprotein [Danio rerio]	2.92287	3.22768	3.02716	2.0235	1.51712	-0.131961	1.51225	1.63188	1.69233	0.307654	0.220377	0.207823	0.253164	Prezygotic	sgm-	3.05924	1.13622	1.61215	0.247254
Gmr#GmA0000013117	ENSGMOG00000013117		EOG7MCZDZ	hypothetical protein [Danio rerio]	3.69549	3.31237	2.15229	2.07592	2.5657	2.35475	0.958964	0.700878	0.774019	0.681298	0.526628	-0.908849	-1.55611	Prezygotic	sgm-	3.05338	2.33212	0.811287	-0.314258
Gmr#GmA0000012215	ENSGMOG00000012215		EOG7G7DBT	Microtubule-associated proteins 1A/1B light chain 3C [Salmo salar]	3.84124	2.72412	2.55397	1.4147	2.06098	1.6293	1.99932	1.30518	1.89044	0.905201	0.273957	-0.239306	-0.242298	Prezygotic	sgm-	3.03978	1.70166	1.73165	0.174389
Gmr#GmA0000000357	ENSGMOG00000000357		EOG7B002P	Unknown	3.14686	3.28607	2.65499	2.14907	3.16035	1.14099	2.55712	2.58308	2.18711	0.653165	-0.508807	-0.276137	-0.784555	Prezygotic	sgm-	3.02931	2.15014	2.44244	-0.229083
Gmr#GmA0000001188	ENSGMOG00000001188		EOG7SQZ93	Dihydrodipicolinate synthase-like mitochondrial precursor [Salmo salar]	4.51354	2.34122	2.23002	1.73785	2.08583	0.701645	1.89166	1.3071	2.24206	-0.299567	0.231355	-0.0217868		Prezygotic	sgm-	3.02826	1.50844	1.81361	-0.0299996
Gmr#GmA0000011214	ENSGMOG00000011214		EOG7JHDX5	SLAIN motif family member 2 [Homo sapiens]	3.02899	3.24742	2.80002	2.93254	2.31477	2.06139	2.41451	2.30242	2.481	0.187656	0.591345	0.0687458	0.260557	Prezygotic	sgm-	3.02548	2.43623	2.39931	0.277076
Gmr#S41390182	S41390182			UBP12_SALSA RecName: Full=Ubiquitin carboxyl-terminal hydrolase 12; AltName: Full=Ubiquitin thioesterase 12; AltName: Full=Ubiquitin-specific-processing protease 12; AltName: Full=Deubiquitinating enzyme 12	3.08098	3.04014	2.94807	3.07759	2.94194	2.37183	2.55811	2.36536	2.603	0.502762	-0.117061	-0.721251	-0.0357329	Prezygotic	sgm-	3.02306	2.79712	2.50882	-0.0928207
Gmr#GmA0000000312	ENSGMOG00000000312		EOG7N05V8	similar to pol polyprotein [Danio rerio]	4.15859	2.19007	2.67783	1.91419	2.32527	0.616995	0.523385	1.00814	1.03578	0.325127	-0.5746	-0.251018	-0.52731	Prezygotic	sgm-	3.00883	1.61882	0.855768	-0.25695
Gmr#GmA0000005785	ENSGMOG00000005785		EOG7P8GZ6	methyl-CpG binding domain protein 5 [Homo sapiens]	2.8655	3.33418	2.81571	2.48496	2.60409	1.32009	1.71164	1.49409	1.67042	0.198779	-0.377956	-0.212706	0.894666	Prezygotic	sgm-	3.00513	2.13638	1.62538	0.125696
Gmr#S41350619	S41350619			Ikaros homolog [Oncorhynchus mykiss]	3.09419	2.97696	2.90711	2.60278	2.94517	1.87462	1.72933	1.96477	1.56696	-0.128927	-0.571873	-1.14317	-0.620785	Prezygotic	sgm-	2.99275	2.47419	1.75369	-0.616189
Gmr#GmA0000010846	ENSGMOG00000010846		EOG79S7N1	hypothetical protein partial [Homo sapiens]	4.4804	1.54081	2.88149	2.63331	0.0120346	1.23432	1.43717	1.00514	1.20365	0.11842	0.275397			Prezygotic	sgm-	2.96757	1.29322	1.21532	0.196908
Gmr#GmA0000004092	ENSGMOG00000004092		EOG7FR25G	glutamate receptor ionotropic delta 2 [Homo sapiens]	3.53748	2.48475	2.87459	1.57668	1.83636		2.2997	1.4638	1.74153	0.38549	-0.384352	-0.956524	-0.400259	Prezygotic	sgm-	2.96561	1.70652	1.83501	-0.338911
Gmr#GmA0000007234	ENSGMOG00000007234		EOG7RBRXT	Alpha-actinin-1 [Salmo salar]	2.4296	3.42191	3.03714	3.14913	2.79389	0.730905	2.90399	3.0893	3.02543	0.315202	0.573366	0.0240334	1.01657	Prezygotic	sgm-	2.96288	2.22464	3.00624	0.482293
Gmr#GmA0000003636	ENSGMOG00000003636		EOG72NKFN	Unknown	4.60163	1.92057	2.35563	1.49043	-0.0828575	0.686021	0.7673	0.816968	1.20678	-0.296072	-0.122021	-0.736878	-0.604034	Prezygotic	sgm-	2.95928	0.697864	0.930349	-0.439751
Gmr#S44191601	S44191601			Rho guanine nucleotide exchange factor 4 [Salmo salar]	2.90587	3.12382	2.80437	2.43907	2.72356	2.72005	1.52999	1.55596	1.5731	-0.955108	-0.93274	0.443388	0.408857	Prezygotic	sgm-	2.94469	2.62756	1.55302	-0.258901
Gmr#GmA0000004388	ENSGMOG00000004388		EOG7Q5B36	ERBB receptor feedback inhibitor 1 [Salmo salar]	3.63912	2.38852	2.75029	2.55586	2.71906	1.25873	1.79506	1.40537	1.99857	-0.203819	0.167526	-0.0711398	1.01977	Prezygotic	sgm-	2.92598	2.17788	1.733	0.228084
Gmr#GmA0000006346	ENSGMOG00000006346		EOG7C2JPZ	Plakophilin-3 [Salmo salar]	3.85595	2.45313	2.44429	1.87593	2.24302	1.52851	1.71757	1.6564	1.58086	0.119848	-0.306733	-1.1966	-0.774987	Prezygotic	sgm-	2.91779	1.88249	1.65161	-0.539618
Gmr#S55479119	S55479119			Myelin protein zero-like protein 2 precursor [Salmo salar]	4.45488	1.71637	2.53323	2.70058	3.52574	0.302633	3.16237	2.14355	3.3314		-0.390247	0.0582993		Prezygotic	sgm-	2.90149	2.17632	2.87911	-0.165974
Gmr#GmA0000019677	ENSGMOG00000019677		EOG7DJM9X	Zinc finger protein 710 [Salmo salar]	3.66145	2.69555	2.34713	2.73302	1.99513	1.68037	2.15435	1.96542	2.07123	0.226562	0.38376	0.602502	-0.152253	Prezygotic	sgm-	2.90138	2.13617	2.06367	0.265143
Gmr#GmA0000009534	ENSGMOG00000009534		EOG7NS4QR	discs large homolog 7 [Homo sapiens]	3.58714	2.91652	2.18268	2.05986	1.83942	0.950247	1.83579	1.64347	1.70967	0.791117	-0.0363832	-0.906716	-0.3885	Prezygotic	sgm-	2.89545	1.61651	1.72964	-0.135121
Gmr#S41390580	S41390580			Stromal membrane-associated protein 1 [Salmo salar]	3.46481	2.74424	2.47698	2.10474	2.62433	1.42733	1.19084	0.731108	0.873493	-0.477668	-0.919055	-0.548327	-0.336012	Prezygotic	sgm-	2.89534	2.05213	0.931814	-0.570265
Gmr#S55462228	S55462228			Ankyrin repeat and SOCS box protein 13 [Salmo salar]	3.04777	2.98904	2.6461	2.85314	2.80885	1.4087	2.4758	2.6415	2.34499	0.347705	0.119097	0.174367	0.562028	Prezygotic	sgm-	2.8943	2.3569	2.48743	0.300799
Gmr#GmA0000007396	ENSGMOG00000007396		EOG7N8SKV	Staphylococcal nuclease domain-containing protein 1 [Salmo salar]	3.12709	3.17671	2.31199	2.08587	0.543666	1.15694	1.51874	1.22838	1.39265	-0.671135	-1.28163	-2.47249	-2.81529	Prezygotic	sgm-	2.87193	1.26216	1.37992	-1.81014
Gmr#GmA0000010539	ENSGMOG00000010539		EOG74BCGS	Unknown	4.1167	2.38582	2.09937	1.19358	1.60274	-0.256718	1.30445	1.40038	0.679135	-0.481179	0.381496	0.173733	0.376947	Prezygotic	sgm-	2.8673	0.846534	1.12799	0.112749
Gmr#GmA0000009924	ENSGMOG00000009924		EOG712NKG	Ankyrin repeat and SOCS box protein 13 [Salmo salar]	3.74369	2.43918	2.40208	1.6254	1.98035	1.44865	1.94693	1.62927	1.82734	0.589309	0.53415	0.182516	0.265041	Prezygotic	sgm-	2.86165	1.6848	1.80118	0.392754
Gmr#S44180053	S44180053			Asparagine-linked glycosylation protein 11 homolog [Salmo salar]	4.3841	1.9972	2.18464	2.02822	1.5675	0.838614	1.05586	1.09848	0.43669	0.548977	0.415687	-0.56079	-0.0431171	Prezygotic	sgm-	2.85531	1.47811	0.863677	0.0901892
Gmr#S44189328	S44189328			potassium channel tetramerisation domain containing 1 [Homo sapiens]	3.15845	2.79942	2.59681	3.17693		1.24783	1.07225	1.70383	2.64417	0.643721	0.381496	0.140994		Prezygotic	sgm-	2.85156	2.21238	1.80675	0.388737
Gmr#GmA0000011257_2	ENSGMOG00000011257		EOG72Z65T	COX1_GADMO RecName: Full=Cytochrome c oxidase subunit 1; AltName: Full=Cytochrome c oxidase polypeptide I	3.23713	2.465			2.73108	2.91373	2.61327	2.16183	2.63995	0.709198			-0.132701	Prezygotic	sgm-	2.85107	2.8224	2.47168	0.288249
Gmr#GmA0000002354	ENSGMOG00000002354		EOG7DJMBS	Unknown	3.21243	3.00986	2.32014	3.36172	3.2786	1.13995	3.054	3.35118	3.29264	0.285485	-0.24825	-0.235327	0.485383	Prezygotic	sgm-	2.84748	2.59342	3.23261	0.0718227
Gmr#GmA0000016424	ENSGMOG00000016424		EOG7X98WH	Ras-interacting protein 1 [Homo sapiens]	3.3405	2.94714	2.24864	1.40866	2.64728		2.65545	2.02423	2.42492	0.128466	0.0972071	0.5604	0.967733	Prezygotic	sgm-	2.84543	2.02797	2.3682	0.438452
Gmr#GmA0000008961	ENSGMOG00000008961		EOG7F1ZHQ	Putative uncharacterized protein	2.87025	2.78857	2.83442	3.65345	3.52886	2.60153	3.60544	3.46242	3.68762	0.23703	-0.205819	0.156934	0.974135	Prezygotic	sgm-	2.83108	3.26128	3.58516	0.29057
Gmr#GmA0000020431	ENSGMOG00000020431		EOG7FTXFW	Putative uncharacterized protein	3.3435	2.58958	2.55218	3.50227	3.51991	2.05775	3.13329	3.24851	3.33606	0.146577	-0.1702	-0.0639633	0.528028	Prezygotic	sgm-	2.82842	3.02664	3.23929	0.11011
Gmr#GmA0000005310	ENSGMOG00000005310		EOG7WSXQ7	CREB regulated transcription coactivator 2 [Homo sapiens]	2.68096	2.83316	2.95139	3.94438	3.89846	2.36625	3.49491	3.25036	3.24238	0.586516	0.196285	0.182407	0.805189	Prezygotic	sgm-	2.82184	3.40303	3.32922	0.442599
Gmr#GmA0000000161	ENSGMOG00000000161		EOG75HTBK	Putative uncharacterized protein	2.83048	2.70785	2.92399	3.63916	3.61619	2.10691	3.67264	3.57768	3.75144	0.325794	-0.208038	0.340345	1.27523	Prezygotic	sgm-	2.82077	3.12075	3.66725	0.433333
Gmr#S44187180	S44187180			Unknown	1.92463	3.30224	3.22027	2.37118	2.78033	1.21921	1.94366	2.26364	2.45521	-1.01024	-1.30108	-1.6958		Prezygotic	sgm-	2.81571	2.12357	2.22084	-1.33571
Gmr#GmA0000007674	ENSGMOG00000007674		EOG74J3XR	Putative uncharacterized protein	2.72733	2.79906	2.9121	3.76561	3.3437	2.13904	3.67604	3.52674	3.72133	0.131436	-0.205577	0.395341	1.0088	Prezygotic	sgm-	2.81283	3.08278	3.64137	0.3325
Gmr#S55466627	S55466627			Unknown	5.05958	1.32382	2.02671	4.18125	4.32617	-0.183637	3.84962	3.79534	3.36594	-0.340208	0.156966	0.0180908	-0.0190745	Prezygotic	sgm-	2.80337	2.77459	3.6703	-0.0460564
Gmr#GmA0000020530	ENSGMOG00000020530		EOG7XKWNX	hypothetical protein LOC221061 [Homo sapiens]	2.71909	3.15131	2.53336	2.84947	2.51951	1.6012	2.30193	2.43165	2.43052	-0.275546	-0.446324	-0.233679	0.192106	Prezygotic	sgm-	2.80125	2.32339	2.38803	-0.190861
Gmr#GmA0000016141	ENSGMOG00000016141		EOG77WQ3H	pumilio-2 [Oncorhynchus mykiss]	3.14346	2.6957	2.54705	2.21104	2.60593	1.64059	2.20442	2.21039	2.10536	0.775909	-0.231801	-0.0223389	0.370889	Prezygotic	sgm-	2.7954	2.15252	2.17339	0.223165
Gmr#GmA0000020247	ENSGMOG00000020247		EOG77STVS	Unknown	4.4804	2.48093	1.38268	0.745565	2.79621	0.600979	2.03124	1.81407	1.59778	0.369158	0.167526		-0.170574	Prezygotic	sgm-	2.78134	1.38092	1.81436	0.122037
Gmr#S44182814	S44182814			Unknown	4.17248	1.91202	2.25041	2.28159	1.81622	0.971651	1.93941	1.95867	1.72981	-0.132109	-0.0413094	0.162224	0.0806951	Prezygotic	sgm-	2.7783	1.68982	1.87596	0.0173752
Gmr#Singlet12966				Gamma-glutamyltransferase 5 precursor [Salmo salar]	2.80016	2.92509	2.606	2.57076	3.17908	0.701645	2.35648	1.50993	2.29032	0.569354	0.740221	0.497536	-0.400284	Prezygotic	sgm-	2.77708	2.15049	2.05224	0.351707
Gmr#S55469634	S55469634			Unknown	2.82908	2.76138	2.73703	1.60139	1.78555	-0.00120754	1.25823	1.04527	1.17777	0.160803	0.130612	-0.477464	0.112734	Prezygotic	sgm-	2.77583	1.12858	1.16042	-0.0183288
Gmr#S44182913	S44182913			CDC42-binding protein kinase beta [Homo sapiens]	3.15716	2.58242	2.57507	2.15428	2.16277	1.49717	1.60502	1.91335	1.78389	0.388851	0.188528	0.0209242	-0.131504	Prezygotic	sgm-	2.77155	1.93807	1.76742	0.1167
Gmr#GmA0000017248	ENSGMOG00000017248		EOG71K0RX	Unknown	3.25017	2.59376	2.45222	2.92639	1.03152	1.0987	1.70865	1.80895	2.10329	-0.126087	0.349254	-0.258372	0.250931	Prezygotic	sgm-	2.76538	1.68554	1.87363	0.0539315
Gmr#GmA0000011257_4	ENSGMOG00000011257		EOG72Z65T	Putative uncharacterized protein	3.379	2.51288	2.39682	3.68558	3.4543	1.9605	3.0477	3.09117	3.19014	-0.0344423	-0.467043	-0.428141	0.0601258	Prezygotic	sgm-	2.7629	3.03346	3.10967	-0.217375
Gmr#GmA0000017411	ENSGMOG00000017411		EOG7641T1	Rb1-inducible coiled coil protein 1 isoform 2 [Homo sapiens]	3.04653	2.57738	2.65659	1.5104	1.30452	1.13744	1.21132	1.38862	0.952863	-0.499389	-0.701187	-0.262997	-0.03124	Prezygotic	sgm-	2.76017	1.31745	1.18427	-0.373703
Gmr#GmA0000019637	ENSGMOG00000019637		EOG75X9B1	hypothetical protein isoform 2 [Danio rerio]	2.68738	2.84194	2.74777	2.39337	2.55953	2.20105	2.33737	2.42826	2.35814	0.567706	0.382886	0.199723	0.176131	Prezygotic	sgm-	2.75903	2.38465	2.37459	0.331612
Gmr#GmA0000000995	ENSGMOG00000000995		EOG7STTM3	DIP2 disco-interacting protein 2 homolog C [Homo sapiens]	3.49409	2.09715	2.6712	2.55277	0.934152	1.62864	1.91201	1.11338	0.513042	-0.180479	0.178753	-0.0331076	0.362346	Prezygotic	sgm-	2.75415	1.70519	1.17948	0.0818781
Gmr#GmA0000012297	ENSGMOG00000012297		EOG7ZCVJW	Solute carrier family 2 facilitated glucose transporter member 11 [Salmo salar]	3.51312	2.5175	2.23002	3.3015	2.57302	-0.145172	1.54774	1.40537	1.39399	0.238498		0.274004	0.11098	Prezygotic	sgm-	2.75355	1.90978	1.44903	0.207827
Gmr#GmA0000005787	ENSGMOG00000005787		EOG71VMGQ	Unknown	3.33101	2.60744	2.31066	2.37187	3.51117		3.09599	0.967661	1.33909	0.594402	-0.164356	0.498929	0.724096	Prezygotic	sgm-	2.7497	2.94152	1.80091	0.413268
Gmr#GmA0000005514	ENSGMOG00000005514		EOG7D2835	myomesin 2 [Salmo salar]	3.44605	1.77446	3.02519	0.871946	1.56749	-0.120226	1.6673	1.46433	1.756	0.14516	-0.181057	-0.440146	-0.818301	Prezygotic	sgm-	2.74857	0.77307	1.62921	-0.323586
Gmr#GmA0000008905	ENSGMOG00000008905		EOG7QNP9P	CCR4-NOT transcription complex subunit 6 [Salmo salar]	3.22215	2.64533	2.37672	1.60119	3.00185		2.53133	2.75758	2.92189	0.666346	0.266102	-0.367741	0.297754	Prezygotic	sgm-	2.74807	2.30152	2.73693	0.215615
Gmr#S41369140	S41369140			Transmembrane protein 115 [Salmo salar]	3.70455	2.37211	2.14932	1.88594	2.19184	0.619751	1.75673	1.49983	1.98036	0.43476	0.254291	-0.298406	0.126712	Prezygotic	sgm-	2.74199	1.56584	1.74564	0.129339
Gmr#GmA0000011216	ENSGMOG00000011216		EOG7QRJHF	Hippocalcin-like protein 1 [Salmo salar]	2.74664	2.6889	2.78095	2.02121	2.49721	2.02629	2.29118	2.2629	2.22629	0.236929	-0.100951	-2.21379	-1.9594	Prezygotic	sgm-	2.73883	2.18157	2.26012	-1.0093
Gmr#GmA0000006870	ENSGMOG00000006870		EOG7TXD6F	Unknown	3.29041	2.03177	2.85396	1.77042	1.53005	-0.0901832	0.305493	1.18484	2.24356	0.195322	0.026722	0.0900808	-0.422955	Prezygotic	sgm-	2.72538	1.0701	1.24463	-0.0277076
Gmr#GmA0000003523	ENSGMOG00000003523		EOG77STVZ	C20orf77 [Salmo salar]	1.98283	3.8092	2.35605	2.94543	3.40659	0.257189	2.97251	1.48456	2.23604	0.631088	0.217636	0.112547	0.206903	Prezygotic	sgm-	2.71603	2.20307	2.23104	0.292044
Gmr#S41464628	S41464628			transmembrane protein 76 [Homo sapiens]	3.69785	1.94509	2.46517	2.3975	2.73491	2.71584	2.5154	2.81969	2.2581	0.251965	0.625467	-0.0381419	0.262114	Prezygotic	sgm-	2.7027	2.61608	2.53106	0.275351
Gmr#GmA0000001109	ENSGMOG00000001109		EOG7TQNPP	Lariat debranching enzyme [Salmo salar]	3.10947	2.75702	2.21327	2.01658	2.2779	1.49303	1.44935	1.18534	1.27726	0.678922	0.523443	-0.211454	0.173548	Prezygotic	sgm-	2.69325	1.92917	1.30398	0.291115
Gmr#GmA0000012446	ENSGMOG00000012446		EOG73N8TG	Unknown	1.363	3.78098	2.92846	3.46532	4.05338	0.941712	3.38462	3.56742	3.37717	-0.12091	-0.584627	-0.367741	0.441525	Prezygotic	sgm-	2.69081	2.82014	3.44307	-0.157938
Gmr#S55472305	S55472305			Unknown	3.23533	2.98143	1.84861	1.36555	2.18102	0.174527	1.01563	2.08226	1.82385	0.732598			0.14679	Prezygotic	sgm-	2.68846	1.24037	1.64058	0.439694
Gmr#S44188923	S44188923			Ras-related protein Rab-35 [Salmo salar]	3.60543	2.16422	2.2841	1.50674	2.86019	1.06061	2.48336	2.09035	2.36538	-0.187577	0.196085	0.451267	0.585925	Prezygotic	sgm-	2.68458	1.80918	2.31303	0.261425
Gmr#S41458605	S41458605			hypothetical protein [Danio rerio]	2.93644	2.22219	2.86013	1.67977	1.26294	1.00816	1.38298	1.45811	1.62747	0.277792	0.420208	0.394276	0.479693	Prezygotic	sgm-	2.67292	1.31696	1.48952	0.392992
Gmr#S41416732	S41416732			hypothetical protein LOC564848 [Danio rerio]	4.2522	1.41966	2.28646	2.58398	1.29083	0.591774	1.32941	-0.0585007	0.598269	0.164683	0.569842	-0.361495	-0.251095	Prezygotic	sgm-	2.65277	1.48886	0.623059	0.0304837
Gmr#GmA0000008066	ENSGMOG00000008066		EOG7QRJK4	Ubiquitin [Oncorhynchus mykiss]	3.16485	2.39659	2.39507	1.535	1.95367	0.0654127	1.22228	1.06804	1.24178	-0.832595	-0.983208	-0.0773945	-0.532842	Prezygotic	sgm-	2.65217	1.18469	1.17737	-0.60651
Gmr#S44181676	S44181676			Unknown	2.9184	2.57195	2.46071	2.50514	1.70385	1.45402	1.71374	1.09445	1.67616	1.32523	0.468375	0.26805	-0.296611	Prezygotic	sgm-	2.65035	1.88767	1.49478	0.441261
Gmr#S44189051	S44189051			Unknown	2.17017	2.80299	2.9464	2.89715	1.67904	2.75429	1.19632	1.53466	1.59875	-2.59476	-2.01663	-0.222855	-0.244883	Prezygotic	sgm-	2.63985	2.44349	1.44324	-1.26978
Gmr#GmA0000006241	ENSGMOG00000006241		EOG71C88D	Unknown	3.45729	1.79293	2.66844	1.18817	2.26616		2.55322	1.50903	3.32186	0.34596	0.0957704	0.498929		Prezygotic	sgm-	2.63955	1.72717	2.46137	0.313553
Gmr#GmA0000010622	ENSGMOG00000010622		EOG7QRJHH	Zinc finger protein ZIC 1 [Salmo salar]	3.52631	2.33871	2.05024	1.51869	3.12319	0.451549	2.63095	1.84428	2.5212	0.185608	0.301205	0.210808	-0.130944	Prezygotic	sgm-	2.63842	1.69781	2.33214	0.141669
Gmr#S41406100	S41406100			Unknown	3.50586	1.85661	2.5469	1.91808	0.880275	0.324725	1.57706	1.51507	1.91648	0.194856	-0.0201916	-0.426789		Prezygotic	sgm-	2.63646	1.04103	1.66954	-0.0840415
Gmr#S44187767	S44187767			Carboxy-terminal domain RNA polymerase II polypeptide A small phosphatase 2 [Salmo salar]	2.47626	2.96991	2.45841	2.55979	2.80155	2.18277	2.53716	2.54529	2.59002	0.739199	0.331693	-0.0296879	-0.111398	Prezygotic	sgm-	2.63486	2.5147	2.55749	0.232452
Gmr#GmA0000010397	ENSGMOG00000010397		EOG7MPK42	Unknown	3.10454	2.18198	2.61439	3.77486	3.24675	2.25724	2.99403	2.34613	3.00289	0.386337	0.268173	-0.303685	0.235367	Prezygotic	sgm-	2.63364	3.09295	2.78102	0.146548
Gmr#GmA0000012502	ENSGMOG00000012502		EOG7RR7WS	Serine/threonine-protein kinase 6 [Salmo salar]	3.43862	1.74428	2.69604	2.73093	3.05298	0.352313	2.44004	2.53559	2.70458	0.95297	0.415959	0.0418278	-0.145398	Prezygotic	sgm-	2.62631	2.04541	2.56007	0.31634
Gmr#GmA0000019384	ENSGMOG00000019384		EOG7FXSNB	Unknown	2.35809	3.01921	2.49597	2.12187	1.39401	1.78358	2.21916	2.4925	2.45739	-1.27515	-1.53883	-1.96882	-1.13214	Prezygotic	sgm-	2.62442	1.76649	2.38968	-1.47873
Gmr#GmA0000003463	ENSGMOG00000003463		EOG7D283W	Heterogeneous nuclear ribonucleoprotein Q [Salmo salar]	3.11884	2.55961	2.19438	2.00469	2.38178	0.495138	1.60064	1.64014	1.51061	-0.22997	-0.312397	-0.0726571	-0.204051	Prezygotic	sgm-	2.62428	1.6272	1.5838	-0.204769
Gmr#GmA0000000852	ENSGMOG00000000852		EOG7QJT2S	Putative uncharacterized protein	3.16298	2.37692	2.33032		3.29785	1.9819	2.89445	3.05077	3.15823	-0.197162	-0.542023	-0.252892	0.229721	Prezygotic	sgm-	2.62341	2.63987	3.03448	-0.190589
Gmr#GmA0000019800	ENSGMOG00000019800		EOG7P2RJ2	sterile alpha motif domain containing 9 [Homo sapiens]	2.88331	2.96461	2.01515	2.15674	3.04796	2.2558	2.55733	2.76723	2.52062	0.286342	0.254431	-0.0058524	0.118648	Prezygotic	sgm-	2.62102	2.48683	2.61506	0.163392
Gmr#S41436886	S41436886			Dual specificity protein phosphatase 6 [Salmo salar]	2.69473	2.87392	2.28646	1.44	2.48304	0.280109	2.20194	1.78139	2.5236	0.594284	0.739291	-0.00130586	0.643181	Prezygotic	sgm-	2.61837	1.40105	2.16898	0.493863
Gmr#Contig13355				alpha-tectorin-like protein [Salmo salar]	2.60871	2.04335	3.18767	3.61219	0.544307	0.919353	1.51298	-0.213169	1.32435	-0.11388	0.646303		-0.21512	Prezygotic	sgm-	2.61324	1.69195	0.87472	0.105768
Gmr#GmA0000002734	ENSGMOG00000002734		EOG70P5MK	Putative uncharacterized protein	3.19428	2.30142	2.29723	3.49142	3.23975	1.82918	2.90217		2.98088	-0.0657964	-0.469957	0.433384	0.067258	Prezygotic	sgm-	2.59764	2.85345	2.94152	-0.00877785
Gmr#S41392268	S41392268			progestin membrane receptor component 2 [Oncorhynchus mykiss]	2.4296	3.29234	2.02544	2.29893	2.52974	1.04601	1.49102	1.68665	1.14531	0.07398	-0.212541	-0.468914	-0.269034	Prezygotic	sgm-	2.58246	1.95823	1.44099	-0.219127
Gmr#GmA0000011567	ENSGMOG00000011567		EOG7M3BPS	taste receptor type 1 member 2 [Homo sapiens]	3.86604	2.66037	1.21235	3.08667	3.6804	-0.0643614	3.51714	3.27304	2.99927	0.427047	0.0448714	-0.135069	-0.0665766	Prezygotic	sgm-	2.57959	2.23424	3.26315	0.0675682
Gmr#S55459389	S55459389			Unknown	2.35656	2.46898	2.90066	1.9721	2.14533	2.13583	1.95247	1.65438	1.89292	-0.421422	-0.81965	0.0207475	-0.0790641	Prezygotic	sgm-	2.5754	2.08442	1.83326	-0.324847
Gmr#GmA0000006712	ENSGMOG00000006712		EOG7PCC5T	pygopus homolog 2 [Homo sapiens]	1.95371	3.22713	2.53636	2.66958	3.01318	1.42263	2.27273	2.53476	2.45764	0.437956	0.245109	0.337374	0.680166	Prezygotic	sgm-	2.5724	2.36846	2.42171	0.425151
Gmr#GmA0000009685	ENSGMOG00000009685		EOG72NKD1	complement component C6 [Oncorhynchus mykiss]	3.18368	2.57478	1.95514	2.10569	2.44703	-0.617294	1.88224	1.99982	1.65382	0.273541	-0.110638	-0.0253887	0.177479	Prezygotic	sgm-	2.5712	1.31181	1.84529	0.0787483
Gmr#GmA0000007264	ENSGMOG00000007264		EOG7RJHFC	Serine/threonine-protein kinase 25 [Salmo salar]	2.5328	2.5426	2.61788	1.58489	2.09804	1.97801	1.57649	1.42565	1.5895	0.770374	0.539946	0.0214284	0.26182	Prezygotic	sgm-	2.56443	1.88698	1.53055	0.398392
Gmr#GmA0000011295	ENSGMOG00000011295		EOG72576P	guanine nucleotide binding protein (G protein) gamma 13 [Homo sapiens]	3.3756	2.17439	2.13442	1.4929	2.62191	1.52551	2.65002	2.09844	2.859	0.529079	-0.196018	0.405912	0.105179	Prezygotic	sgm-	2.56147	1.88011	2.53582	0.211038
Gmr#GmA0000010002	ENSGMOG00000010002		EOG74BCH6	Adenosine deaminase [Salmo salar]	3.74006	1.46186	2.48066	2.47288	1.44843	0.0167449	0.771234	0.658354	0.739491	-0.279962	-0.311072	-0.392674	0.332486	Prezygotic	sgm-	2.56086	1.31268	0.723026	-0.162805
Gmr#S55471763	S55471763			cerebellar degeneration-related protein 2-like [Homo sapiens]	2.92061	2.48082	2.2728	1.97425	2.41819	1.34069	1.66481	1.94884	1.62692	-2.07034	-2.50769	-1.23209	-1.4082	Prezygotic	sgm-	2.55808	1.91104	1.74686	-1.80458
Gmr#GmA0000003895_1	ENSGMOG00000003895		EOG7C8966	Unknown	2.66795	2.40533	2.56013	1.87807	1.6	1.6731	1.63592	1.89196	1.70691	-0.648124	-0.742553	0.189688	0.0463224	Prezygotic	sgm-	2.54447	1.71706	1.74493	-0.288667
Gmr#GmA0000014838	ENSGMOG00000014838		EOG79CRNV	Endoplasmic reticulum-Golgi intermediate compartment protein 2 [Salmo salar]	3.91126	1.88489	1.83695	1.65557	1.93308	0.0312244	1.75874	1.92924	1.46691	0.740385	0.600233	0.235291	0.379627	Prezygotic	sgm-	2.54437	1.20662	1.7183	0.488884
Gmr#GmA0000007621	ENSGMOG00000007621		EOG712NMH	Unknown	2.5161	2.51908	2.58052	1.94842	1.87255	1.29313	1.64536	1.6587	1.77159	0.423168	0.0625215	0.0452848	0.788944	Prezygotic	sgm-	2.53857	1.7047	1.69188	0.32998
Gmr#Contig8579				hypothetical protein LOC26148 [Homo sapiens]	2.01903	3.01344	2.56364	2.38497	2.57683	2.2118	2.03093	2.24583	1.81984	0.179028	0.561286	0.311428	0.401274	Prezygotic	sgm-	2.53204	2.3912	2.0322	0.363254
Gmr#GmA0000006654	ENSGMOG00000006654		EOG77STT8	NADH dehydrogenase subunit 5 [Gadus macrocephalus]	3.24208	2.12149	2.21154	1.83908	2.37091	2.25361	1.35866	0.990781	1.16481	0.271891	0.321457	0.293147	0.416294	Prezygotic	sgm-	2.52504	2.15453	1.17142	0.325697
Gmr#GmA0000002889	ENSGMOG00000002889		EOG79615S	phosphatase 1G [Salmo salar]	3.07229	2.03424	2.46345	1.99174	3.2328	1.53005	3.0005	3.01404	3.79194	0.692049	0.193142	0.527175	0.212725	Prezygotic	sgm-	2.52333	2.25153	3.26883	0.406273
Gmr#GmA0000004946	ENSGMOG00000004946		EOG7J12N9	Myoferlin [Salmo salar]	3.29728	1.40675	2.80742	1.52851	1.74508	-0.793546	1.091	1.00814	1.10332	-0.22851	-0.0768339	0.394155	0.447214	Prezygotic	sgm-	2.50382	0.826681	1.06749	0.134006
Gmr#GmA0000001404	ENSGMOG00000001404		EOG7THX6K	activin receptor IIB [Salmo salar]	3.47599	1.37894	2.65458	2.78683	2.57963	-0.191284	1.97317	2.11509	1.66519	-1.3025	-1.45831	-1.40768	-1.44476	Prezygotic	sgm-	2.50317	1.72506	1.91782	-1.40331
Gmr#GmA0000006066	ENSGMOG00000006066		EOG7V9W46	transient receptor potential cation channel subfamily M member 3 isoform k [Homo sapiens]	0.349646	4.16987	2.9836	3.8592	3.44507	0.731375	3.15645	3.51606	3.18776	0.820698	0.155211	0.112547	0.731541	Prezygotic	sgm-	2.50104	2.67855	3.28676	0.454999
Gmr#GmA0000015579	ENSGMOG00000015579		EOG78KSQT	Mothers against decapentaplegic homolog 5 [Salmo salar]	2.72889	2.75705	2.0137	2.11308	2.3567	1.11625	1.97284	1.98717	2.00413	0.178834	-0.202127	-0.171775	0.121098	Prezygotic	sgm-	2.49988	1.86201	1.98805	-0.0184925
Gmr#S41389171	S41389171			Unknown	3.07091	2.74265	1.67438	1.6139	2.69874	-0.420932	2.80065	1.64833	2.31145	0.845755	0.625467	0.0518937	0.376636	Prezygotic	sgm-	2.49598	1.29724	2.25348	0.474938
Gmr#S41394538	S41394538			Putative uncharacterized protein	3.03536	2.37809	2.0582	3.25069	2.76644	2.06126	2.4939		2.66	-0.208597	-0.818296	-0.653337		Prezygotic	sgm-	2.49055	2.6928	2.57695	-0.560077
Gmr#F20B2PE01C6DWK				Unknown	2.43096	1.91202	3.1163	3.48333	-1.11067	1.34438	1.18884	0.622037	0.751526	-0.328418	-0.307489	-0.381931	-0.335252	Prezygotic	sgm-	2.48643	1.23901	0.854134	-0.338272
Gmr#GmA0000005735	ENSGMOG00000005735		EOG79S7KQ	piggyBac transposable element derived 5 [Homo sapiens]	2.89961	2.54569	2.01039	2.92847	2.88204	0.771788	2.12637	1.48203	1.85003	0.449613	-0.0658375	-0.145452		Prezygotic	sgm-	2.48523	2.1941	1.81948	0.0794412
Gmr#GmA0000002501	ENSGMOG00000002501		EOG74QVDH	Unknown	3.34652	2.10169	2.00316	2.04952	1.87254	1.3825	1.52645	1.45328	1.3968	0.77987	0.40855	0.276579	0.387673	Prezygotic	sgm-	2.48379	1.76819	1.45884	0.463168
Gmr#S41394287	S41394287			B0+type amino acid transporter 1 [Salmo salar]	2.39582	2.94756	2.09829	2.58398	1.95227	1.21429	2.03631	2.45512	1.77678	-0.585766	0.576902	-0.510796	-0.346521	Prezygotic	sgm-	2.48056	1.91685	2.0894	-0.216545
Gmr#GmA0000017114	ENSGMOG00000017114			Putative uncharacterized protein	2.60654	2.48336	2.3469	3.66167	3.55031	2.24871	3.15464	3.05708	3.24803	0.0496234	-0.235521	-0.405173	0.145856	Prezygotic	sgm-	2.47893	3.15356	3.15325	-0.111304
Gmr#GmA0000002608	ENSGMOG00000002608		EOG7XPRVZ	60S ribosomal protein L21 [Oncorhynchus mykiss]	2.50406		2.45222	1.4929	0.289947	0.612619	0.896992	0.194841	1.65199	-0.0291327	0.305831	-0.135069		Prezygotic	sgm-	2.47814	0.798489	0.914608	0.0472098
Gmr#GmA0000016010	ENSGMOG00000016010		EOG72NKCP	splA/ryanodine receptor domain and SOCS box containing 4 [Homo sapiens]	3.07081	1.95097	2.40912	1.79997	2.01991	1.12942	1.97127	1.72961	1.92176	0.517936	0.321087	0.192888	-0.030473	Prezygotic	sgm-	2.47697	1.64977	1.87421	0.25036
Gmr#F20B2PE01A74ZP				YIF1B [Salmo salar]	2.82297	2.53266	2.0729	2.03634	2.29266	0.94589	1.44074	1.24957	1.38169	0.654	0.226416	0.244919	0.082962	Prezygotic	sgm-	2.47618	1.7583	1.35733	0.302074
Gmr#S41421671	S41421671			PWWP domain containing 2A [Homo sapiens]	2.16502	2.81234	2.45115	3.13832	3.11285	-0.0144161	2.74908	2.88925	2.53845	0.35868	-0.0785642	0.482544	0.724637	Prezygotic	sgm-	2.47617	2.07892	2.72559	0.371824
Gmr#GmA0000015513	ENSGMOG00000015513		EOG7BCG1D	RING finger protein 13 [Salmo salar]	3.43247	2.41058	1.56506	1.68854	1.93751	0.48868	1.95201	1.80895	1.5859	-0.738855	-0.535786	-0.426789	-0.179792	Prezygotic	sgm-	2.46937	1.37158	1.78229	-0.470305
Gmr#GmA0000012716	ENSGMOG00000012716		EOG72Z63N	Unknown	1.81795	2.64199	2.94366	1.56296	1.9829	1.86255	2.09718	2.06296	2.06328	0.0622886	0.0773899	-0.592082	-1.05511	Prezygotic	sgm-	2.46787	1.8028	2.07447	-0.376878
Gmr#GmA0000004534	ENSGMOG00000004534		EOG7FBK73	step II splicing factor SLU7 [Homo sapiens]	2.67404	2.55359	2.16049	1.85136	1.71646	1.34846	1.64298	1.64287	1.73497	0.416977	0.654356	0.0383689	-0.125233	Prezygotic	sgm-	2.46271	1.63876	1.67361	0.246117
Gmr#S41412457	S41412457			Putative uncharacterized protein	2.98921	2.37036	2.02305	3.20485	2.7723	1.34741	2.46113	2.50499	2.68432	-0.190432	-0.855979	-0.703848	0.0396449	Prezygotic	sgm-	2.46087	2.44152	2.55015	-0.427654
Gmr#GmA0000011448	ENSGMOG00000011448		EOG7FBK65	Uridine/cytidine kinase-like 1 [Salmo salar]	1.83249	3.11368	2.42675	0.971127	1.21774	1.44569	1.99167	2.10206	1.94136	-0.554856	0.166146	-0.156049	0.843605	Prezygotic	sgm-	2.45764	1.21152	2.0117	0.0747115
Gmr#S41394327	S41394327			Putative uncharacterized protein	2.70811	2.44619	2.21577		2.69886	1.87619	2.57306	2.575	2.68795		-0.49968	-0.397316	0.274522	Prezygotic	sgm-	2.45669	2.28753	2.612	-0.207491
Gmr#GmA0000005902	ENSGMOG00000005902		EOG7M3BR0	Transforming growth factor-beta-inducible early growth response protein 3 [Salmo salar]	2.42718	3.04684	1.88049	2.36918	2.58667	1.03621	0.994034	1.68946	0.806631	-0.361934	-1.36571	-0.620356	-0.877804	Prezygotic	sgm-	2.4515	1.99735	1.16338	-0.806451
Gmr#GmA0000005472	ENSGMOG00000005472		EOG77DBWC	transmembrane protein 24 [Homo sapiens]	2.20365	2.2548	2.86916	1.21326	1.02094	-0.586973	1.50999	2.39692	2.32023	0.77442	0.351918	0.0860715	0.753519	Prezygotic	sgm-	2.44254	0.549076	2.07571	0.491482
Gmr#GmA0000005604	ENSGMOG00000005604		EOG7ZW6SF	myosin heavy chain [Oncorhynchus keta]	2.66298	3.09484	1.56879	1.77042	2.88461	0.832368	2.15788	0.711818	1.95462	-1.17999		-0.691774	0.0674773	Prezygotic	sgm-	2.4422	1.82913	1.60811	-0.601429
Gmr#GmA0000013400	ENSGMOG00000013400		EOG7BZPFV	transmembrane protein 76 [Homo sapiens]	3.51071	2.23975	1.56609	1.95414	3.03919	1.79204	2.23813	1.72839	2.51667	0.402945	0.432226	-0.212971	-0.0787412	Prezygotic	sgm-	2.43885	2.26179	2.16106	0.135865
Gmr#GmA0000009713	ENSGMOG00000009713			Adiponectin receptor protein 1 [Salmo salar]	2.41658	2.46338	2.42675	0.871946	1.78075	1.42299	2.40076	1.6139	1.84443	0.516592	0.0360663	0.104404	-0.0940219	Prezygotic	sgm-	2.43557	1.35856	1.95303	0.14076
Gmr#S43508260	S43508260			fork head domain protein [Salmo salar]	2.26868	2.38688	2.64823	1.36065	1.36374	0.00429126	1.02939	0.971803	1.00289	-0.450203	-0.161022	0.146122	0.825401	Prezygotic	sgm-	2.4346	0.90956	1.00136	0.0900745
Gmr#GmA0000000209	ENSGMOG00000000209		EOG7R7WQ3	Unknown	1.69936	2.66558	2.93731	1.45528	1.39461	0.243503	0.88706	0.917379	1.05126	-2.5203	-2.71595	-1.33495	-1.2321	Prezygotic	sgm-	2.43408	1.03113	0.9519	-1.95083
Gmr#GmA0000017149	ENSGMOG00000017149		EOG72RFNP	Connective tissue growth factor [Salmo salar]	2.68077	2.64458	1.9724	2.70364	1.68371	0.980822	0.933423	1.94379	1.86587	0.339189	0.457269	0.231214	-0.566464	Prezygotic	sgm-	2.43258	1.78939	1.58103	0.115302
Gmr#GmA0000002741	ENSGMOG00000002741		EOG73FJB4	Unknown	2.37668	2.41904	2.50046	2.28604	2.33146	1.73131	1.59365	1.61493	1.67749	0.103935	-0.0406535	-0.0571586	0.284773	Prezygotic	sgm-	2.43206	2.11627	1.62869	0.072724
Gmr#S43502078	S43502078			nuclear fragile X mental retardation protein interacting protein 1 [Homo sapiens]	2.55432	2.79117	1.9498	1.91238	2.36957	0.555878	1.3945	1.33281	1.20057	-0.90128	-0.679753	-1.31947	-1.80909	Prezygotic	sgm-	2.43176	1.61261	1.30929	-1.1774
Gmr#GmA0000012306	ENSGMOG00000012306		EOG77WQ3N	Sodium-coupled neutral amino acid transporter 3 [Salmo salar]	3.03776	2.25515	1.98125	3.37673	2.20417	-0.256718	1.74593	1.60235	1.52215	0.964368	0.170472	-0.605203	-0.62733	Prezygotic	sgm-	2.42472	1.77473	1.62348	-0.0244233
Gmr#GmA0000003193	ENSGMOG00000003193		EOG79PCC4	MARVEL domain-containing protein 2 [Salmo salar]	1.90766	2.73165	2.626	2.29805	1.62153	1.66244	2.35332	2.36698	2.44882	-2.64331	-2.0248	-1.28112	-1.11406	Prezygotic	sgm-	2.42177	1.86067	2.38971	-1.76582
Gmr#Singlet30331				similar to pol polyprotein [Danio rerio]	3.40946	1.78747	2.05806	0.209893	1.30216	0.0519617	2.24773	1.64559	2.02365	0.731519	0.387191	-0.0873739		Prezygotic	sgm-	2.41833	0.521338	1.97232	0.343779
Gmr#GmA0000003763	ENSGMOG00000003763		EOG7002Z4	Proline-rich AKT1 substrate 1 [Salmo salar]	1.99234	2.82903	2.42657	2.1515	1.69888	0.217003	1.96964	1.82902	1.83968	1.15121	1.27639	0.0547805	-0.507456	Prezygotic	sgm-	2.41598	1.35579	1.87945	0.493731
Gmr#GmA0000014925	ENSGMOG00000014925		EOG7FTXD9	forkhead box protein K1 [Salmo salar]	3.14632	1.78428	2.30387	1.88553	2.06287	0.487371	1.65584	1.6139	2.06036	0.780839	0.54871	-0.64008	0.1152	Prezygotic	sgm-	2.41149	1.47859	1.7767	0.201167
Gmr#S55473746	S55473746			Putative uncharacterized protein	2.43919	2.41819	2.37194	3.3377	2.90704	2.10925	2.596	2.63216	2.82907	-0.0976477	-0.664198	-0.430193	0.140375	Prezygotic	sgm-	2.40977	2.78466	2.68574	-0.262916
Gmr#GmA0000001665_1	ENSGMOG00000001665		EOG7FBK7F	52 kDa Ro protein [Salmo salar]	2.88726	2.49833	1.81672	2.103	2.05032	1.54638	2.10762	1.83248	2.0119	-0.0152826	-0.167769	-0.737972	-0.279395	Prezygotic	sgm-	2.40077	1.8999	1.984	-0.300105
Gmr#GmA0000003692	ENSGMOG00000003692		EOG7F1ZHK	Putative uncharacterized protein	2.34776	2.45267		3.55436	3.15449	2.22642	2.76902	2.77221		0.0233801	-0.569409	-0.534258	0.0259855	Prezygotic	sgm-	2.40022	2.97842	2.77061	-0.263575
Gmr#GmA0000002314	ENSGMOG00000002314		EOG708PQ9	40S ribosomal protein S13 [Salmo salar]	3.57443	1.71964	1.88935	1.75188	1.04503	1.46628	1.08981	1.09368	1.4899	0.315202	0.0935745	-0.237759	-0.332944	Prezygotic	sgm-	2.39447	1.42106	1.22446	-0.0404816
Gmr#S55462805	S55462805			Casein kinase II subunit alpha [Salmo salar]	2.00287	2.86758	2.29899	2.0542	2.53981	-0.0101467	1.99831	1.29654	1.72024	0.143072	-0.0190957	-0.292912		Prezygotic	sgm-	2.38981	1.52795	1.6717	-0.0563119
Gmr#GmA0000003725	ENSGMOG00000003725		EOG7Z0CN1	Neurogenic differentiation factor 1 [Salmo salar]	3.33033	1.77446	2.06171	2.25397	2.26492	-0.1577	1.73603	2.26452	1.78193	0.523736	0.0102416	0.70476	0.232677	Prezygotic	sgm-	2.38883	1.45373	1.92749	0.367854
Gmr#GmA0000013779	ENSGMOG00000013779			Putative uncharacterized protein	2.36229	2.4929	2.30423	3.30927	2.98875	1.70721	2.64387	2.58018	2.83451	-0.0072843	-0.677176	-0.530719	0.162447	Prezygotic	sgm-	2.38647	2.66841	2.68619	-0.263183
Gmr#GmA0000018075	ENSGMOG00000018075		EOG7Z0CKB	hypothetical protein LOC92154 [Homo sapiens]	2.84445	2.04511	2.26556	1.43191	2.09845	0.972532	1.65135	1.2485	1.61384	0.678128	0.0448714	0.614115	-0.0355148	Prezygotic	sgm-	2.38504	1.50096	1.50456	0.3254
Gmr#GmA0000018371	ENSGMOG00000018371		EOG7GMW9Z	Unknown	2.58084	2.34122	2.21309	1.27976	2.69741	1.67312	2.52405	2.26502	2.46199	0.621413	-0.138367	0.497536		Prezygotic	sgm-	2.37838	1.88343	2.41702	0.326861
Gmr#GmA0000008021	ENSGMOG00000008021		EOG7W0ZVR	Unknown	2.76286	1.91705	2.45476	1.59178	0.544307	1.15452	-0.0709321	0.767055	0.478252	0.224239	0.473531	0.210808		Prezygotic	sgm-	2.37822	1.09687	0.391458	0.302859
Gmr#GmA0000006320	ENSGMOG00000006320		EOG7FJ9PS	CDC-like kinase 4 [Salmo salar]	2.79494	2.48189	1.85548	1.59304	1.99831	1.35886	1.67066	1.73891	1.74925	0.0441948	-0.512172	-0.976758	-0.332166	Prezygotic	sgm-	2.37744	1.65007	1.71961	-0.444225
Gmr#S44187891	S44187891			UBP12_SALSA RecName: Full=Ubiquitin carboxyl-terminal hydrolase 12; AltName: Full=Ubiquitin thioesterase 12; AltName: Full=Ubiquitin-specific-processing protease 12; AltName: Full=Deubiquitinating enzyme 12	2.56661	2.36445	2.19987	1.55718	2.11122		1.66249	1.61054	1.51831	0.0907058	-0.402814	-0.580111	-1.1755	Prezygotic	sgm-	2.37698	1.8342	1.59711	-0.51693
Gmr#GmA0000006650	ENSGMOG00000006650		EOG780K95	Chondroitin beta-14-N-acetylgalactosaminyltransferase 2 [Salmo salar]	2.1396	2.75722	2.22934	2.0763	2.52092	1.52347	1.98412	1.97395	1.95238	0.6772	0.411536	0.0893805	0.507922	Prezygotic	sgm-	2.37539	2.04023	1.97015	0.42151
Gmr#GmA0000020593	ENSGMOG00000020593		EOG7NP8KG	Putative uncharacterized protein	2.42815	2.43319	2.25778	3.25326	2.94427	2.15028	2.63899	2.62636	2.76849	-0.050777	-0.724316	-0.608896	-0.00484537	Prezygotic	sgm-	2.37304	2.7826	2.67795	-0.347209
Gmr#GmA0000018837	ENSGMOG00000018837		EOG7NZW71	Unknown	3.75906	1.87031	1.4591	1.97947	0.348503	1.39787	1.54669	-0.316195	0.478252	0.539127	0.367123	0.403146	0.0461286	Prezygotic	sgm-	2.36282	1.24195	0.569582	0.338881
Gmr#S41413327	S41413327			Unknown	1.88317	2.93364	2.26892	2.94556	2.85057	1.60823	2.90598	3.08733	2.75013	0.317359	-0.534039	-0.0436595	0.291123	Prezygotic	sgm-	2.36191	2.46812	2.91448	0.00769587
Gmr#GmA0000005553	ENSGMOG00000005553		EOG70GF5H	Unknown	2.83113	2.11074	2.14243	1.06421	0.276955	0.795834	1.65865	0.351808	0.8321	0.353265	0.38376	0.377603	0.0656977	Prezygotic	sgm-	2.36143	0.712333	0.947519	0.295081
Gmr#S55459608	S55459608			Putative uncharacterized protein	2.31767	2.38847	2.35968	3.39777	3.03968	1.6985	2.67823	2.72646	2.91861	-0.100306	-0.6159	-0.516405	0.0661195	Prezygotic	sgm-	2.35527	2.71198	2.77443	-0.291623
Gmr#S55463856	S55463856			Spliceosome RNA helicase BAT1 [Salmo salar]	2.96168	1.79131	2.30785	1.44866	2.07864	0.085403	2.02674	1.1221	1.91146	0.397531	0.584771	0.140443	-0.0816456	Prezygotic	sgm-	2.35361	1.20423	1.68677	0.260275
Gmr#GmA0000007920	ENSGMOG00000007920		EOG705TD9	Cell division control protein 42 homolog precursor [Salmo salar]	1.96845	3.11508	1.97001	2.48459	3.98942	0.940481	3.30157	2.77952	3.46857	0.918409	-0.269807	0.377603		Prezygotic	sgm-	2.35118	2.4715	3.18322	0.342068
Gmr#GmA0000001489	ENSGMOG00000001489		EOG7SBGBS	phosphatidylinositol 4-kinase catalytic beta [Homo sapiens]	3.2503	1.25011	2.52923	1.13216	2.48375	-0.230929	1.37836	1.18521	0.990289	0.292941	0.183522	-0.0331076	-0.325139	Prezygotic	sgm-	2.34321	1.12833	1.18462	0.0295541
Gmr#Singlet23123				taxilin beta muscle-derived protein 77-like [Salmo salar]	1.78834	3.31287	1.91046	2.6199	3.17267	0.692631	3.04395	2.70062	2.42496	0.244333	-0.46987	-0.354053	-0.259241	Prezygotic	sgm-	2.33722	2.16173	2.72318	-0.209708
Gmr#GmA0000000002	ENSGMOG00000000002		EOG7T4F92	Hermansky-Pudlak syndrome 5 isoform a [Homo sapiens]	3.02105	1.404	2.58438	1.04444	2.13431	-0.559037	1.64461	1.55699	1.54118	0.203873	0.182283	0.15004	0.570951	Prezygotic	sgm-	2.33648	0.873238	1.58093	0.276787
Gmr#GmA0000020072	ENSGMOG00000020072			Putative uncharacterized protein	2.16321	2.46714	2.37478	3.35211	3.07049	2.33477	2.6741	2.66806	2.89044	-0.258614	-0.320345	-0.375465	0.366531	Prezygotic	sgm-	2.33504	2.91912	2.7442	-0.146973
Gmr#S41365541	S41365541			Putative uncharacterized protein	2.18777	2.49516	2.3148	3.45113	3.16578	2.20568	2.72105	2.73227		-0.109084	-0.400281	-0.480053	0.350405	Prezygotic	sgm-	2.33258	2.94086	2.72666	-0.159753
Gmr#Contig14083				Unknown	2.36241	2.48087	2.14998	2.02214	2.24879	-0.201951	1.26904	1.09634	1.3227	0.0749426	-0.148604	0.109062	0.831678	Prezygotic	sgm-	2.33109	1.35633	1.22936	0.21677
Gmr#GmA0000009733	ENSGMOG00000009733			Unknown	3.06999	1.87409	2.04002	2.42161	2.49912	1.5555	1.97523	2.01465	1.9714	0.261505	0.0048317	0.674236	0.562147	Prezygotic	sgm-	2.32803	2.15874	1.98709	0.37568
Gmr#S41421295	S41421295			hypothetical protein LOC128061 [Homo sapiens]	2.39506	2.08124	2.47844	2.04249	1.04299	1.65917	1.16648	1.08495	1.28965	0.729415	0.794499	-0.173689		Prezygotic	sgm-	2.31825	1.58155	1.18036	0.450075
Gmr#GmA0000008824	ENSGMOG00000008824		EOG70ZSB6	Cystatin-F precursor [Salmo salar]	3.34956	1.79704	1.79959	2.24467	2.18735	0.47285	1.58692	1.7255	0.943274	-0.356879	-1.23995	-1.27135	-1.17445	Prezygotic	sgm-	2.3154	1.63496	1.41856	-1.01066
Gmr#GmA0000017423	ENSGMOG00000017423		EOG7BVT7P	Putative uncharacterized protein	2.12306	2.49752	2.29225	3.41066	3.12153	2.30265	2.70999	2.675		-0.226699			0.415706	Prezygotic	sgm-	2.30428	2.94495	2.6925	0.0945035
Gmr#S41396191	S41396191			paired box protein 7 [Salmo salar]	1.86257	2.74726	2.29674	2.95337	3.40847		3.18548	2.25973	2.77083	0.099189		0.0582993	0.0646837	Prezygotic	sgm-	2.30219	3.18092	2.73868	0.0740573
Gmr#GmA0000007273	ENSGMOG00000007273		EOG7PZKMW	BRD2 [Salmo salar]	1.92581	2.57865	2.38763	1.66852	2.04114	1.72709	1.58215	1.5403	1.85529	0.234938	0.399238	0.240281	0.243051	Prezygotic	sgm-	2.29736	1.81225	1.65925	0.279377
Gmr#GmA0000009246	ENSGMOG00000009246		EOG73XWH7	notch 1 [Oncorhynchus mykiss]	4.02312		0.56786	1.01798	1.16065	-0.0144161	1.15545	1.48203	1.26885	-0.202024		0.521779		Prezygotic	sgm-	2.29549	0.721405	1.30211	0.159878
Gmr#S41419641	S41419641			Monocarboxylate transporter 9 [Salmo salar]	2.93501	1.8897	2.05385	1.63328	1.61348	0.732058	1.4919	2.55829	1.79792	-0.0559694	0.106326	0.327805	-0.100978	Prezygotic	sgm-	2.29285	1.32627	1.94937	0.0692959
Gmr#GmA0000019548	ENSGMOG00000019548		EOG7WWSZD	SH2 domain-containing adapter protein B [Salmo salar]	2.16078	1.91705	2.79036	1.77748	2.05	0.619593	2.52382	2.2099	2.53524	0.419675	0.985048	0.17719	-0.0648364	Prezygotic	sgm-	2.2894	1.48236	2.42299	0.379269
Gmr#S41431793	S41431793			Ras-related C3 botulinum toxin substrate 1 precursor [Salmo salar]	2.95873	2.25971	1.64885	1.17183	1.90436	0.809363	1.73655	1.82082	1.6948	0.619381	0.507231	-0.0112631	0.32666	Prezygotic	sgm-	2.2891	1.29518	1.75072	0.360502
Gmr#F20B2PE01CTBD0				F-box protein 46 [Homo sapiens]	2.26497	2.06547	2.53323	2.37599	2.2498	0.589571	2.29776	2.16452	2.74588	0.261074	0.740221	-0.54697	-0.467557	Prezygotic	sgm-	2.28789	1.73845	2.40272	-0.003308
Gmr#F20B2PE01CZNZX				KIAA1274 [Homo sapiens]	1.92477	2.26204	2.67387	2.19714	1.50895	1.60222	1.46236	1.52301	1.51925	-1.17151	-0.357422	0.0946805	0.26384	Prezygotic	sgm-	2.28689	1.76944	1.50154	-0.292603
Gmr#GmA0000012129_1	ENSGMOG00000012129		EOG7KM0HD	Unknown	2.29413	2.09883	2.46175	2.56067	3.07252	-0.107639	2.41311	1.71426	1.24361	0.38549	0.25006	0.175444	0.682819	Prezygotic	sgm-	2.2849	1.84185	1.79033	0.373453
Gmr#Singlet28668				dynein axonemal heavy chain 7 [Homo sapiens]	2.91197	1.6435		1.07808	1.81131	1.125	0.454918	1.07005	0.828425	-0.230724	-0.991348	-0.550603	-0.87186	Prezygotic	sgm-	2.27773	1.33813	0.784464	-0.661134
Gmr#GmA0000001357	ENSGMOG00000001357		EOG77WQ2P	mammary gland protein-like [Salmo salar]	2.2146	2.36309	2.24174	1.53556	1.77224	0.956482	1.58519	1.68685	1.41707	0.350934	-0.102142	-0.112969	-0.316195	Prezygotic	sgm-	2.27314	1.42143	1.56304	-0.045093
Gmr#GmA0000018788	ENSGMOG00000018788		EOG73BP3X	Unknown	2.42945	2.3512	2.02798	2.14355	1.66471	1.20191	2.02771	2.17926	1.99391	-1.21955	-0.793372	0.0570951	0.163151	Prezygotic	sgm-	2.26954	1.67006	2.06696	-0.448169
Gmr#GmA0000019580	ENSGMOG00000019580		EOG72RFMM	Putative uncharacterized protein	2.18571	2.37119	2.24608	3.47031	2.94059	2.07886		2.72834	2.93592	-0.435363	-0.798165	-0.562431	0.0292326	Prezygotic	sgm-	2.26766	2.82992	2.83213	-0.441682
Gmr#S51742098	S51742098			reverse transcriptase-like protein [Salmo salar]	3.43323	1.14415	2.19486	1.31211	2.16013	1.08329	2.16483	1.4125	2.10556	0.562384	0.349254	0.0418278	0.533686	Prezygotic	sgm-	2.25741	1.51851	1.8943	0.371788
Gmr#GmA0000020173	ENSGMOG00000020173		EOG751G67	AF427342_1 glutamate dehydrogenase 1 [Oncorhynchus mykiss]	2.92487	1.68296	2.15713	0.923268	0.339624	0.144093	1.18082	1.20053	1.2725	0.560921	0.6644	0.556538	0.17499	Prezygotic	sgm-	2.25499	0.468995	1.21795	0.489212
Gmr#Singlet15824				hypothetical protein [Danio rerio]	3.17527	2.14753	1.43266	2.36376	2.94868	0.133218	3.1492	1.00248	1.88447	0.318281	0.38376	0.571792	0.376636	Prezygotic	sgm-	2.25182	1.81522	2.01205	0.412617
Gmr#GmA0000011204	ENSGMOG00000011204		EOG7MKPWB	ubiquitin-conjugating enzyme E2W [Oncorhynchus mykiss]	2.37436	2.22931	2.14718	1.99473	2.1079	2.1878	1.78571	1.7024	1.61775	-0.480836	-0.41416	0.173188	0.273132	Prezygotic	sgm-	2.25028	2.09681	1.70195	-0.112169
Gmr#GmA0000009240	ENSGMOG00000009240		EOG7KD81J	PDZ domain-containing protein 11 [Salmo salar]	2.92146	1.64895	2.17496	1.81908	1.76777	1.08284	1.63425	1.75838	1.6904	-0.523702	0.996679	-0.187562	0.205101	Prezygotic	sgm-	2.24846	1.55656	1.69434	0.122629
Gmr#S41416954	S41416954			cyclin L1 [Oncorhynchus mykiss]	2.24603	2.52633	1.95906	2.33252	2.57978	1.88817	2.05419	2.1563	2.29559	0.655913	0.12794	-0.110866	0.201524	Prezygotic	sgm-	2.24381	2.26682	2.16869	0.218628
Gmr#GmA0000017662	ENSGMOG00000017662		EOG7002XK	ATP-binding cassette sub-family B member 8 mitochondrial precursor [Salmo salar]	1.64451	2.92378	2.15612	1.84755	2.36723	1.12847	1.61789	2.10128	1.4322	0.237816	0.0325416	0.469328	0.00900122	Prezygotic	sgm-	2.24147	1.78108	1.71712	0.187172
Gmr#GmA0000015998	ENSGMOG00000015998		EOG77STTD	growth arrest-specific 2 [Homo sapiens]	1.85192	2.07489	2.77454	3.33405	2.27669	2.36777	2.66692	2.05118	2.51667	1.09596	-0.104202	0.327145	0.616659	Prezygotic	sgm-	2.23378	2.6595	2.41159	0.483891
Gmr#GmA0000020369	ENSGMOG00000020369		EOG72Z65J	similar to pol polyprotein [Danio rerio]	2.63536	2.08653	1.97244	1.90046	2.36169	1.46628	1.73446	2.19965	1.74663	0.0766176	0.21876	-0.106333	-0.311578	Prezygotic	sgm-	2.23144	1.90948	1.89358	-0.0306334
Gmr#S44184405	S44184405			Putative uncharacterized protein	2.17056		2.28884	3.39861	3.01934	2.43681	2.56842	2.61658	2.86355	-0.00894393	-0.613934	-0.428071	0.0969441	Prezygotic	sgm-	2.2297	2.95159	2.68285	-0.238501
Gmr#GmA0000018305	ENSGMOG00000018305		EOG7BRZ0J	lethal giant larvae homolog 2 isoform c [Homo sapiens]	1.74281	2.31242	2.62611	1.53999	1.76738	2.07829	1.52949	1.33038	1.34931	0.184764	-0.183515	-1.10247	-0.426623	Prezygotic	sgm-	2.22711	1.79522	1.40306	-0.381961
Gmr#Singlet20905				Ubiquitin-conjugating enzyme E2 D1 [Oncorhynchus mykiss]	2.63491	1.97577	2.0642	1.77683	1.72457	1.27841	1.4793	1.46392	1.29184	0.306921	0.145692	-0.306603	-0.304787	Prezygotic	sgm-	2.22496	1.59327	1.41169	-0.0396943
Gmr#S55466068	S55466068			Tenascin precursor [Salmo salar]	0.868775	3.09257	2.68468	1.9254	1.65518	0.902985	1.40293	1.35376	1.49128	-0.53245	-1.04791	-0.435591	-0.834084	Prezygotic	sgm-	2.21534	1.49452	1.41599	-0.712509
Gmr#S55459485	S55459485			Vesicle transport protein GOT1B [Oncorhynchus mykiss]	2.27991	1.66645	2.68664	2.14423	2.63189	0.643928	2.41114	1.6539	2.32759	-0.140503	0.0434667	0.0216896	1.10427	Prezygotic	sgm-	2.211	1.80668	2.13088	0.257231
Gmr#S41387502	S41387502			transmembrane emp24 protein transport domain containing 8 [Homo sapiens]	2.85846	2.23002	1.53577	1.67416	2.21335	1.55354	1.87818	1.88934	1.75412	-0.961174		-1.32683	-1.69648	Prezygotic	sgm-	2.20808	1.81368	1.84055	-1.32816
Gmr#GmA0000003377	ENSGMOG00000003377		EOG705TDP	Band 4.1-like protein 4 [Salmo salar]	4.034	1.0883	1.49902	1.221	1.37915	0.321407	1.46224	0.823699	1.40265	-0.341712	-0.181827	0.0101684	0.159043	Prezygotic	sgm-	2.20711	0.973852	1.22953	-0.0885819
Gmr#GmA0000005788	ENSGMOG00000005788		EOG7J12P5	cell division cycle 25B isoform 2 [Homo sapiens]	1.34512	2.87925	2.38101	0.682217	1.66011		1.95	2.15689	2.01305	0.832124	0.496537	-0.0511608	-0.162381	Prezygotic	sgm-	2.20179	1.17116	2.03998	0.27878
Gmr#S55476564	S55476564			Transposon TX1 149 kDa protein [Salmo salar]	2.51135	1.93842	2.14822	3.81922	2.36759	0.701645	1.03994	0.897964	1.46688	0.163168	0.462378	-0.110756	0.162883	Prezygotic	sgm-	2.19933	2.29615	1.13493	0.169418
Gmr#GmA0000014960	ENSGMOG00000014960		EOG7934Z2	BTB/POZ domain-containing protein KCTD6 [Salmo salar]	3.22979	1.95138	1.41611	0.361331	2.40925	1.69542		1.44972	1.69363	0.561812	0.526403	0.131637	0.236462	Prezygotic	sgm-	2.19909	1.48867	1.57167	0.364078
Gmr#GmA0000019541	ENSGMOG00000019541		EOG7S1VMS	CD3E antigen epsilon polypeptide associated protein [Homo sapiens]	1.18859	2.82434	2.58059	2.16389	2.23667		2.65974	2.26452	2.17797	0.389701	0.857907	-0.170704	0.529792	Prezygotic	sgm-	2.19784	2.20028	2.36741	0.401674
Gmr#S41384514	S41384514			cysteine-rich hydrophobic domain 1 [Homo sapiens]	1.89497	2.38595	2.28634	2.29959	2.47479	1.79936	2.12749	1.92374	1.68811	-1.16583	-1.4263	-1.26522	-1.32187	Prezygotic	sgm-	2.18909	2.19125	1.91311	-1.29481
Gmr#S44197666	S44197666			Putative uncharacterized protein	2.13305	2.23843	2.18692	3.30239	3.01698	2.4146	2.57145	2.55464	2.76991	-0.0870287	-0.582086	-0.529016	-0.0343095	Prezygotic	sgm-	2.18613	2.91132	2.632	-0.30811
Gmr#Singlet8016				Bone morphogenetic protein 1 precursor [Salmo salar]	2.6652	2.2548	1.63325	1.4929	1.87277	0.624554	2.2997	1.6562	2.21135	0.419675	0.367123	-0.164877	-0.325803	Prezygotic	sgm-	2.18442	1.33007	2.05575	0.0740295
Gmr#GmA0000012624	ENSGMOG00000012624		EOG7R51GB	Unknown	1.43198	2.3793	2.74043	1.3228	1.52257	1.32405	1.213	1.36513	1.31568	-0.423376	-0.620822	1.18547	1.38534	Prezygotic	sgm-	2.1839	1.38981	1.29794	0.381653
Gmr#GmA0000012024	ENSGMOG00000012024			Dedicator of cytokinesis protein 2 [Oncorhynchus mykiss]	2.98373	1.52021	2.03658	1.68791	2.11135		1.78447	1.16344	1.56024	0.932528	-0.0809765	0.345675	0.56523	Prezygotic	sgm-	2.18017	1.89963	1.50272	0.440614
Gmr#S55467449	S55467449			Unknown	2.26341	1.95077	2.30945	0.560409	0.402218	0.91217	0.907896	1.00814	1.56552	0.207683		0.0800097	-0.115308	Prezygotic	sgm-	2.17454	0.624932	1.16052	0.0574616
Gmr#S41450638	S41450638			dopey family member 1 [Homo sapiens]	0.916	2.96408	2.63829	2.16254	1.88108	2.05395	1.40709	1.24779	1.58692	-1.48556	-1.80854	-0.195888	0.118968	Prezygotic	sgm-	2.17279	2.03252	1.41393	-0.842755
Gmr#GmA0000002637	ENSGMOG00000002637		EOG7H9ZZX	v-akt murine thymoma viral oncogene 2-like protein [Salmo salar]	2.64208	2.19007	1.67438	0.739512	2.54035	0.916193	1.95201	2.64892	2.38486		0.38376	0.614115	-0.296611	Prezygotic	sgm-	2.16884	1.39869	2.3286	0.233755
Gmr#GmA0000007833	ENSGMOG00000007833		EOG72NKDG	Ras-related protein Ral-B [Oncorhynchus mykiss]	2.59476	1.99002	1.90549	1.49738	1.70898	1.28813	1.28818	1.22516	1.07393	-1.1289	-1.41787	-1.41168	-1.58225	Prezygotic	sgm-	2.16342	1.49816	1.19576	-1.38518
Gmr#GmA0000007079	ENSGMOG00000007079		EOG74XKX5	similar to transposase [Danio rerio]	1.29422	2.46644	2.71623	3.04385	3.54122	2.07961	2.94776	1.79722	2.72019	-0.0798744	-0.186799	-0.177548	-0.115308	Prezygotic	sgm-	2.15896	2.88823	2.48839	-0.139882
Gmr#GmA0000018269	ENSGMOG00000018269		EOG70ZSB3	calcium/calmodulin-dependent protein kinase I [Oncorhynchus mykiss]	1.69416	2.59306	2.17615	2.06783	2.63947	1.47947	2.51152	2.1323	2.04879	-0.117711	-0.319892	-0.497933	-0.904321	Prezygotic	sgm-	2.15446	2.06226	2.23087	-0.459964
Gmr#GmA0000018973	ENSGMOG00000018973		EOG7GTMSR	B-cell CLL/lymphoma 9-like [Homo sapiens]	2.37099	1.89338	2.19872	1.97168	1.89239	1.13629	1.37607	1.74069	1.55722	-0.504838	-0.08604	0.297424	0.281586	Prezygotic	sgm-	2.15436	1.66679	1.55799	-0.002967
Gmr#S51737472	S51737472			Odorant receptor	3.10454	1.30065	2.04996	0.746419	1.08612	1.47947	0.928029	0.567361	2.31048	0.132047	-0.00183394	-0.175192	-0.422955	Prezygotic	sgm-	2.15172	1.104	1.26862	-0.116983
Gmr#GmA0000016255	ENSGMOG00000016255		EOG7RV44X	latrophilin 3 precursor [Homo sapiens]	2.2308	2.47874	1.72987	1.77343	2.76168	-0.0231954	2.94792	2.80125	3.24732	-0.0426195	0.443679	-0.202344	0.520151	Prezygotic	sgm-	2.14647	1.50397	2.99883	0.179717
Gmr#S41394678	S41394678			DEAH (Asp-Glu-Ala-His) box polypeptide 38 [Homo sapiens]	2.07314	2.35822	1.98886	1.60091	0.203136	0.92011	1.61701	1.42231	1.44088	0.320063	0.274253	-0.342011	0.141917	Prezygotic	sgm-	2.14007	0.908052	1.4934	0.0985555
Gmr#GmA0000015394	ENSGMOG00000015394		EOG7Q5B58	Unknown	0.762218	3.16753	2.48764	3.06739	3.34216	3.02496	4.03432	2.69428	2.96155			-1.25354	-1.43352	Prezygotic	sgm-	2.13913	3.14484	3.23005	-1.34353
Gmr#GmA0000014828	ENSGMOG00000014828		EOG705TDS	squamous cell carcinoma antigen recognized by T cells 1 [Homo sapiens]	1.93838	2.3403	2.12215	1.83138	1.87838	1.34967	1.8584	1.95687	1.70445	0.428837	0.356795	-0.422242	-0.126158	Prezygotic	sgm-	2.13361	1.68648	1.83991	0.059308
Gmr#GmA0000001577	ENSGMOG00000001577		EOG7KWM6N	Sodium/iodide cotransporter [Salmo salar]	2.60871	1.95212	1.82845	1.92975	1.82108		1.20807	1.64559	1.66259	0.256104	-0.0890615	0.217982	0.159043	Prezygotic	sgm-	2.12976	1.87542	1.50542	0.136017
Gmr#F20B2PE01CQA8K				COX3_GADMO RecName: Full=Cytochrome c oxidase subunit 3; AltName: Full=Cytochrome c oxidase polypeptide III	2.66952	1.9736	1.72638	2.53185	3.11323	2.87075	2.46262	2.08541	2.34103	0.654638	0.69281	0.265244	-0.210115	Prezygotic	sgm-	2.12317	2.83861	2.29635	0.350644
Gmr#GmA0000019926	ENSGMOG00000019926		EOG7D80MN	Acidic leucine-rich nuclear phosphoprotein 32 family member B [Salmo salar]	1.27864	2.60734	2.47698	2.07952	1.73645	1.33289	1.82207	1.54228	1.72606	-0.0656698	0.541429	0.156881	0.223476	Prezygotic	sgm-	2.12099	1.71629	1.6968	0.214029
Gmr#GmA0000011764	ENSGMOG00000011764		EOG776MDX	hypothetical protein LOC55216 isoform b [Homo sapiens]	1.86026	2.26102	2.23473	2.32624	1.72225	2.19592	2.39607	2.45342	2.47004	-0.389278	0.188494	0.000328868	-0.113398	Prezygotic	sgm-	2.11867	2.08147	2.43984	-0.0784633
Gmr#S41419475	S41419475			hypothetical protein LOC55216 isoform a [Homo sapiens]	2.29772	2.08172	1.96758	2.13639	2.29061	1.91949	2.08637	1.92989	1.93757	-0.187193	-0.178203	-0.400712	-0.598123	Prezygotic	sgm-	2.11567	2.1155	1.98461	-0.341058
Gmr#GmA0000019581	ENSGMOG00000019581		EOG7J3XXC	Unknown	1.81678	2.15223	2.36726	1.84154	2.13049	1.39291	1.82776	2.00221	2.00521	0.315772	0.310643	-0.216728	-0.00401852	Prezygotic	sgm-	2.11209	1.78831	1.94506	0.101417
Gmr#GmA0000000495	ENSGMOG00000000495		EOG7P2RFG	Unknown	0.965866	3.40185	1.96611	2.56683	2.886		2.5047	2.26452	2.6951	-0.790613	-0.130167	-0.451898	-0.206142	Prezygotic	sgm-	2.11128	2.72642	2.48811	-0.394705
Gmr#GmA0000005871	ENSGMOG00000005871		EOG7G1NWF	eEF1A2 binding protein-like [Salmo salar]	1.08225	2.67336	2.56363	1.19104	2.48638	1.08856	2.37375	2.33394	2.80643	0.163168	0.0136594	0.0991319	0.382316	Prezygotic	sgm-	2.10641	1.58866	2.50471	0.164569
Gmr#S55458747	S55458747			Pre-mRNA-splicing factor syf2 [Salmo salar]	2.25643	2.16575	1.89544	1.74583	1.69226	1.26157	1.41531	1.24598	1.69697	0.581177	0.500963	0.206771	-0.10197	Prezygotic	sgm-	2.10587	1.56655	1.45275	0.296735
Gmr#GmA0000009011	ENSGMOG00000009011		EOG7PVQCH	Kelch-like protein 13 [Salmo salar]	2.43668	1.47417	2.39609	1.5843	1.95612	0.12188	1.73739	1.22351	1.39585	0.172238	0.332365	0.126571	0.15262	Prezygotic	sgm-	2.10231	1.22077	1.45225	0.195948
Gmr#S55468790	S55468790			Gap junction Cx32.2 protein [Salmo salar]	2.43568	2.28342	1.58076	2.1756	2.37333	-0.00483435	2.11196	1.9073	1.85267	-0.0334243	-0.104202	0.0418278	-0.0864505	Prezygotic	sgm-	2.09995	1.5147	1.95731	-0.0455622
Gmr#S44189721	S44189721			dynamin 2 isoform 3 [Homo sapiens]	2.36639	2.22086	1.67739	2.22874	1.16623	1.02542	1.66518	1.40325	1.63886	-0.289742	0.529436	0.735558	0.915965	Prezygotic	sgm-	2.08821	1.47346	1.5691	0.472804
Gmr#F20B2PE02INVBS				Mothers against decapentaplegic homolog 4 [Salmo salar]	1.83249	2.39059	2.03948	3.36211	3.68458	2.25	2.72024	2.77001	2.84377	0.927786	0.14418	-0.177548	0.273925	Prezygotic	sgm-	2.08752	3.0989	2.77801	0.292086
Gmr#GmA0000011805	ENSGMOG00000011805		EOG7V70W2	Claudin-4 [Salmo salar]	3.36169	1.19484	1.69673	1.67157	1.89783	1.3039	1.22159	1.24299	0.915441	-0.493895	-1.02768	-1.13913	-1.08382	Prezygotic	sgm-	2.08442	1.62443	1.12667	-0.936131
Gmr#GmA0000006743	ENSGMOG00000006743		EOG7CRNDV	hypothetical protein [Homo sapiens]	2.31698	1.86358	2.06422	2.37514	2.3526	-0.0301934	1.72426	1.70383	2.51585	-0.423955	-0.36218	0.0991319	0.412992	Prezygotic	sgm-	2.08159	1.56585	1.98131	-0.0685028
Gmr#GmA0000013828	ENSGMOG00000013828		EOG7P8GZN	Vasculin-like protein 1 [Salmo salar]	2.47829	2.38941	1.36658	1.06571	1.62137	0.263353	1.09143	0.896532	0.960347	0.830709	0.463558	0.24213	0.0955302	Prezygotic	sgm-	2.07809	0.983478	0.98277	0.407982
Gmr#S41419032	S41419032			interleukin-16 [Oncorhynchus mykiss]	2.45844	2.1223	1.64214	2.07128	2.01514	1.11054	1.43143	1.71681	1.6027	0.151254	-0.151638	-0.019319	0.226165	Prezygotic	sgm-	2.07429	1.73232	1.58365	0.0516155
Gmr#GmA0000003417	ENSGMOG00000003417		EOG7DZ37F	phosphoinositide-3-kinase class 3 [Homo sapiens]	2.08728	2.15452	1.9719	1.59286	1.95371	1.63418	1.1977	1.14703	1.16395	-0.363792	-0.815028	-0.375418	-0.514649	Prezygotic	sgm-	2.07123	1.72692	1.16956	-0.517222
Gmr#GmA0000015474	ENSGMOG00000015474		EOG76MCXS	Epithelial cadherin precursor [Salmo salar]	2.32607	2.09221	1.78678	2.14366	2.22629	2.35901	1.62716	1.58283	1.60615	0.901915	0.428957	-0.209437	-0.0416487	Prezygotic	sgm-	2.06835	2.24299	1.60538	0.269947
Gmr#GmA0000008444	ENSGMOG00000008444		EOG74BCG4	Mediator of RNA polymerase II transcription subunit 19-B [Salmo salar]	2.61037	1.74161	1.84758	1.22864	1.42545	0.767321	1.29992	1.14927	1.09767	0.254058	0.0599671	-0.0573075	-0.26769	Prezygotic	sgm-	2.06652	1.14047	1.18229	-0.0027431
Gmr#GmA0000007191_3	ENSGMOG00000007191		EOG7QFXVR	Ubiquitin-conjugating enzyme E2 G1 [Salmo salar]	1.48236	2.55115	2.16551	1.22291	1.43068	1.21199	1.26597	1.17087	1.36136	-1.06602	-1.29036	-0.139343	-0.128645	Prezygotic	sgm-	2.06634	1.28853	1.26607	-0.656092
Gmr#GmA0000020568	ENSGMOG00000020568		EOG71NW22	Phosphatidylinositol-binding clathrin assembly protein [Salmo salar]	0.609402	3.19656	2.38333	2.36113	1.55686	1.44511	2.38343	2.07125	2.00392	0.462433		-0.0617122	-0.123337	Prezygotic	sgm-	2.0631	1.7877	2.15287	0.0924613
Gmr#GmA0000017169_1	ENSGMOG00000017169		EOG7ZKM2F	E3 ubiquitin-protein ligase RNF167 [Salmo salar]	2.49874	1.82423	1.83894	1.42529	1.89324	-0.0838986	1.18997	1.1751	1.24031	0.12901	0.125476	-0.483362	-0.2621	Prezygotic	sgm-	2.05397	1.07821	1.20179	-0.122744
Gmr#GmA0000013213	ENSGMOG00000013213			Cystatin-F precursor [Salmo salar]	2.44195	1.83873	1.87976	1.74434	1.94402	0.611065	1.92169	1.82432	1.6875	-0.632302	-1.02385	-1.172	-0.835755	Prezygotic	sgm-	2.05348	1.43314	1.81117	-0.915977
Gmr#GmA0000014750	ENSGMOG00000014750		EOG7ZKM2F	Spermatid perinuclear RNA-binding protein [Salmo salar]	2.41802	1.69182	2.03481	1.51288	1.7726	0.277448	1.20609	0.306236	0.994512	-0.0259508	0.02117	0.272806	0.593607	Prezygotic	sgm-	2.04822	1.18764	0.835613	0.215408
Gmr#GmA0000001018	ENSGMOG00000001018		EOG7FTXD8	Ankyrin repeat domain-containing protein 57 [Salmo salar]	1.79656	2.45373	1.88427	0.0781446	1.68971		1.73921	1.55649	0.769149	-0.143048	0.08623	-0.0331076		Prezygotic	sgm-	2.04485	0.883927	1.35495	-0.0299752
Gmr#GmA0000006788	ENSGMOG00000006788		EOG7NZW7Z	Putative uncharacterized protein	1.72171	2.22979	2.17036	3.52561	3.23533	2.092	2.86625	2.97519	3.13661	0.127478	-0.165744	-0.130112	0.141781	Prezygotic	sgm-	2.04062	2.95098	2.99268	-0.00664925
Gmr#S43508998	S43508998			interleukin-16 [Oncorhynchus mykiss]	2.46487	2.13326	1.5119	2.11361	1.87612	0.637173	1.37861	1.59708	1.5674	0.0591242	-0.313999	-0.0542106	0.023116	Prezygotic	sgm-	2.03668	1.5423	1.51436	-0.0714923
Gmr#GmA0000015828	ENSGMOG00000015828		EOG783FJX	RING finger protein 13 [Salmo salar]	2.94178	1.66736	1.49669	1.91695	1.12467	0.61106	1.12974	1.07787	1.24694	-0.0760624	-0.573361	-0.615985	-1.24637	Prezygotic	sgm-	2.03528	1.21756	1.15152	-0.627945
Gmr#S44185872	S44185872			tRNA methyltransferase 6 [Homo sapiens]	2.93374	1.53169	1.63471	1.50494	1.90428	1.83786	1.35663	1.53794	1.38594	0.662658	0.373901	-0.446099	-0.584215	Prezygotic	sgm-	2.03338	1.74903	1.42684	0.00156125
Gmr#GmA0000009425	ENSGMOG00000009425		EOG705TDF	Unknown	2.13599	2.18017	1.77518	1.87594	1.0236	1.13363	0.742196	1.23131	0.649353	-0.42761	-0.253471	-0.871874	-0.819801	Prezygotic	sgm-	2.03045	1.34439	0.874286	-0.593189
Gmr#S44194436	S44194436			Unknown	2.09872	1.9355	2.05596	1.29363	1.53672	0.846412	1.90548	1.87743	2.03299	-0.071999	-0.0177096	0.474492	0.554969	Prezygotic	sgm-	2.03006	1.22559	1.93863	0.234938
Gmr#S41416462	S41416462			Transmembrane protein 180 [Salmo salar]	1.60499	2.35793	2.114	1.94623	2.04995	1.3813	1.64626	1.21045	1.84535	0.07398	-0.621693	-0.597737	-1.12613	Prezygotic	sgm-	2.02564	1.79249	1.56735	-0.567895
Gmr#GmA0000000992	ENSGMOG00000000992		EOG7VHMN9	Unknown	2.55068	1.85228	1.62163	1.17512	1.96556	0.815546	1.36363	0.731087	1.31403	0.198101	-0.162494	-0.199211	-0.00238371	Prezygotic	sgm-	2.0082	1.31874	1.13625	-0.0414969
Gmr#GmA0000003223	ENSGMOG00000003223		EOG776MCT	Beta-1-syntrophin [Salmo salar]	1.34512	2.71026	1.96855	2.41259	2.42328	0.604688	1.48796	1.21593	1.25163	-0.553752	-0.523588	-0.702302	-0.824013	Prezygotic	sgm-	2.00798	1.81352	1.31851	-0.650914
Gmr#GmA0000007704	ENSGMOG00000007704		EOG7JHDX2	Unknown	2.1578	2.09145	1.76776	1.62277	1.47504	1.94987	1.44988	1.55012	1.47229	-0.436573	-0.226028	0.00711413	-0.547712	Prezygotic	sgm-	2.00567	1.68256	1.49076	-0.3008
Gmr#S41409762	S41409762		EOG741RQN	Unknown	1.61905	2.03686	2.35419	1.46621	1.66451	1.97635	0.800131	1.0329	0.978132	0.259691	0.0382509	0.644134	0.690728	Prezygotic	sgm-	2.00337	1.70236	0.937054	0.408201
Gmr#S55467335	S55467335			AKT2 kinase [Salmo salar]	1.62838	2.27309	2.10741	2.29416	2.57522	1.63998	2.14292	1.57878	1.87763		0.579715	0.169801		Prezygotic	sgm-	2.00296	2.16979	1.86644	0.374758
Gmr#S41389130	S41389130			Phosphoinositide-3-kinase-interacting protein 1 precursor [Salmo salar]	2.15919	1.92728	1.91028	0.815276	1.40695	1.18018	1.32413	1.2164	1.23048	0.411028	0.558601	0.252665	0.23567	Prezygotic	sgm-	1.99892	1.13414	1.257	0.364491
Gmr#GmA0000005701	ENSGMOG00000005701		EOG7V9W52	Cell division control protein 42 homolog precursor [Salmo salar]	3.20109	1.64673	1.12761	2.24664	3.98527	2.38902	1.04062	0.534746	1.14294	0.194887			0.0717686	Prezygotic	sgm-	1.99181	2.87364	0.906102	0.133328
Gmr#GmA0000014744	ENSGMOG00000014744		EOG70S1VV	zinc finger protein 441 [Homo sapiens]	1.53507	2.44282		2.12631	2.29793	2.42631	1.55524	1.5412	1.82166	-0.0154791	-0.265347	-0.971864	-0.966386	Prezygotic	sgm-	1.98895	2.28352	1.63937	-0.554769
Gmr#S55479003	S55479003			Heterogeneous nuclear ribonucleoprotein H [Salmo salar]	2.49361	1.73139	1.74157	0.790658	0.839847	-0.0770228	0.80588	0.769702	1.01985	-0.137501	-0.807974	-1.06011	-0.577352	Prezygotic	sgm-	1.98886	0.517827	0.865144	-0.645734
Gmr#S44190536	S44190536			Copper chaperone for superoxide dismutase [Salmo salar]	2.27793	1.57399	2.11211	1.30109	0.189042	0.666296	0.574967	0.454496	0.772257	-2.40142	-1.77573	-0.785338	-0.970975	Prezygotic	sgm-	1.98801	0.718809	0.600573	-1.48337
Gmr#GmA0000006192	ENSGMOG00000006192		EOG7MGTP3	ferric-chelate reductase 1 [Salmo salar]	2.40661	2.1309	1.41922	1.03337	1.52067	0.144979	1.28354	1.52475	1.33383	0.193904	0.429033	0.0847079	0.503568	Prezygotic	sgm-	1.98558	0.899673	1.38071	0.302803
Gmr#S41462765	S41462765			NMDA-type glutamate receptor 2C subunit [Oncorhynchus nerka]	1.94314	2.24663	1.7631	1.00037	1.51174	1.17187	0.980298	0.690919	0.669113	-1.98436	-2.19817	-1.1571	-1.20743	Prezygotic	sgm-	1.98429	1.22799	0.78011	-1.63677
Gmr#GmA0000004528	ENSGMOG00000004528		EOG7934XD	EH domain-containing protein 4 [Salmo salar]	1.28385	2.45183	2.21179	2.34277	2.23173	2.76955	1.8824	1.74923	2.01459	-1.09316	-0.769764	-0.819618	-0.607403	Prezygotic	sgm-	1.98249	2.44802	1.88207	-0.822486
Gmr#GmA0000002737	ENSGMOG00000002737		EOG7C5DZT	Zinc finger MIZ domain-containing protein 2 [Salmo salar]	1.57725	2.22053	2.1437	1.47547	2.18125	1.48791	1.80347	2.02163	1.90888	0.838409	0.406706	0.325056	-0.0490353	Prezygotic	sgm-	1.98049	1.71488	1.91133	0.380284
Gmr#F20B2PE02JE7BI				suppressor of actin 1 [Homo sapiens]	1.69647	2.00814	2.21938	1.489	1.77558	0.156598	1.68817	1.81286	1.46775	0.0575395	0.170472	0.194153	0.148705	Prezygotic	sgm-	1.97466	1.14039	1.65626	0.142717
Gmr#F20B2PE01BJLSN				fructose-bisphosphate aldolase C [Salmo salar]	1.80166	2.31154	1.81052	1.33347	2.21512	0.0860733	1.64366	1.61845	1.40663	-0.00734076	-0.698444	-0.526157	-0.205073	Prezygotic	sgm-	1.97457	1.21155	1.55625	-0.359254
Gmr#S44188961	S44188961			Vacuolar protein sorting-associated protein 72 homolog [Salmo salar]	1.34279	2.19215	2.36978	2.16355	1.56763	2.2338	1.66567	1.50505	1.72671	-0.723505	-0.265074	-0.599835	-0.445002	Prezygotic	sgm-	1.96824	1.98833	1.63248	-0.508354
Gmr#GmA0000003046	ENSGMOG00000003046		EOG7RNCR3	CT054 protein [Salmo salar]	3.03776	1.50798	1.34477	2.57292	0.648398	0.733553	0.940069	0.64975	1.8763	0.618382	0.348098	0.0929112		Prezygotic	sgm-	1.9635	1.31829	1.15537	0.35313
Gmr#GmA0000005797_1	ENSGMOG00000005797		EOG7ZKM2N	Unknown	1.36554	2.77695	1.74406	2.02204	2.70605	1.64285	2.04445	1.20603	2.16747	-0.644688	-1.05014	-0.665568	-0.722553	Prezygotic	sgm-	1.96218	2.12365	1.80598	-0.770737
Gmr#S44189517	S44189517			Unknown	1.71594	2.04335	2.10554	1.77343	1.93811		1.2235	0.777958	1.56552	0.410351	0.0448714	0.254756	-0.147653	Prezygotic	sgm-	1.95494	1.85577	1.18899	0.140581
Gmr#GmA0000020598	ENSGMOG00000020598		EOG7NS4TB	Probable palmitoyltransferase ZDHHC4 [Salmo salar]	2.27041	1.50798	2.08615	2.08693	1.61794	0.62255	2.02432	1.93823	2.17044	0.0274414	0.207174		-0.200666	Prezygotic	sgm-	1.95485	1.44247	2.04433	0.0113165
Gmr#S41581305	S41581305	inhbaa	EOG7BVT81	hypothetical protein LOC221960 [Homo sapiens]	1.76616	2.12954	1.949	1.92757	2.06933	1.80163	1.23456	0.962638	1.22532	-1.10683	-1.10706	-1.30554	-0.921869	Prezygotic	sgm-	1.94823	1.93284	1.14084	-1.11032
Gmr#GmA0000003493	ENSGMOG00000003493		EOG7WM67R	WW domain-containing adapter with a coiled-coil region isoform 3 [Homo sapiens]	2.10485		1.78318	1.64242	1.90383	1.65921	1.30926	1.00934	1.04601	0.157093	-0.0933082	-0.731376	-0.212081	Prezygotic	sgm-	1.94401	1.73515	1.12154	-0.219918
Gmr#GmA0000016554	ENSGMOG00000016554		EOG718D1X	short coiled-coil protein [Homo sapiens]	2.49998	1.81658	1.51265	1.51403	1.35356	0.220881	1.41928	1.07551	1.262	-0.0881356	-0.0262122	0.0512324	0.0134079	Prezygotic	sgm-	1.94307	1.02949	1.25226	-0.0124269
Gmr#GmA0000000320	ENSGMOG00000000320		EOG7F7PZF	Flap endonuclease 1-B [Salmo salar]	1.40034	2.5475	1.87459	1.77343	2.38474	1.0075	2.37064	2.00821	2.44755	-0.0665074			-0.400284	Prezygotic	sgm-	1.94081	1.72189	2.27547	-0.233396
Gmr#GmA0000006198	ENSGMOG00000006198		EOG79PCBS	Inner centromere protein B [Salmo salar]	2.14179	1.99027	1.68326	1.95678	1.94922	0.75457	1.17661	0.992283	1.14108	-2.13921	-2.64403	-2.51369	-2.95703	Prezygotic	sgm-	1.93844	1.55352	1.10332	-2.56349
Gmr#S41409006	S41409006			hypothetical protein [Homo sapiens]	1.06996	2.24996	2.49375	1.85047	1.48752	1.88216	1.78111	1.71659	1.92361	0.539382	0.793908	-0.233096	0.1245	Prezygotic	sgm-	1.93789	1.74005	1.8071	0.306173
Gmr#F20B2PE01A3LAS				hypothetical protein [Danio rerio]	2.16502	2.53565	1.11221	2.3937	3.05346	-0.184498	2.18213	1.49728	2.22404	1.189	0.223002	-0.533003	0.159043	Prezygotic	sgm-	1.93763	1.75422	1.96782	0.25951
Gmr#S41385140	S41385140			SPT2 Suppressor of Ty domain containing 1 [Homo sapiens]	1.82035	2.3609	1.60534	1.24974	1.46767	0.582774	1.48189	1.67204	1.59578	-2.09107	-2.09369	-2.17992	-1.95851	Prezygotic	sgm-	1.92886	1.10006	1.58324	-2.0808
Gmr#GmA0000005026	ENSGMOG00000005026		EOG718D2G	Farnesyl pyrophosphate synthetase [Salmo salar]	1.98671	1.94666	1.83706	1.97304	2.18488	1.39864	1.57876	1.67364	1.73155	0.731378	0.638829	0.122901	0.161864	Prezygotic	sgm-	1.92348	1.85219	1.66132	0.413743
Gmr#S41420050	S41420050			hypothetical protein [Danio rerio]	1.35548	2.38322	2.02282	2.01042	2.45255	-0.793546	1.48167	1.55513	1.70069	-0.286827	-0.738187	0.169181	0.389887	Prezygotic	sgm-	1.92051	1.22314	1.57916	-0.116487
Gmr#S44193327	S44193327			Unknown	1.60972	1.96799	2.18161	1.57234	1.69622	1.71372	1.59424	1.62049	1.48357	0.370955	0.259548	-0.354044	-0.271164	Prezygotic	sgm-	1.91977	1.66076	1.5661	0.00132375
Gmr#GmA0000005713	ENSGMOG00000005713		EOG74XKW0	thioesterase adipose associated isoform BFIT2 [Homo sapiens]	1.28262	2.70166	1.77234	1.99391	1.86332	0.940481		2.43958	3.10234	0.291901		0.521971		Prezygotic	sgm-	1.91887	1.59924	2.77096	0.406936
Gmr#S41356112	S41356112			Ras-related protein Rab-14 [Salmo salar]	0.784508	2.50619	2.46472	1.2136	1.72417	0.202592	1.68427	1.04405	1.53559	-1.26305	-1.08822	-0.954145	-0.181784	Prezygotic	sgm-	1.91847	1.04679	1.4213	-0.8718
Gmr#F20B2PE01DBI7B				Transcription factor E2F6 [Salmo salar]		2.73215	1.10274	1.04923	1.89347	0.145937	3.12847	1.91647	3.51908		-0.0359618		-0.114755	Prezygotic	sgm-	1.91744	1.02955	2.85467	-0.0753584
Gmr#S41394565	S41394565			Unknown	2.10318	1.93377	1.69799	1.481	1.89113	1.39058	1.34259	0.98996	1.11462	0.0351144	0.01014	-0.167539	-0.0600804	Prezygotic	sgm-	1.91165	1.58757	1.14906	-0.0455912
Gmr#GmA0000011988_2	ENSGMOG00000011988		EOG751G67	Transcription cofactor vestigial-like protein 4 [Salmo salar]	0.994731	2.7879	1.94798	1.78777	1.67024	0.344421	1.87647	1.61054	1.79701	0.00199021	-0.116726	-0.410213	0.225566	Prezygotic	sgm-	1.9102	1.26748	1.76134	-0.0748457
Gmr#F20B2PE02JQIZ8				Rho-specific guanine nucleotide exchange factor p114 [Homo sapiens]	2.06162	2.01802	1.64854	1.45685	3.3168	-0.183637	1.86241	1.41469	1.73543	0.948693	0.47257	0.0518937	-0.518219	Prezygotic	sgm-	1.90939	1.53	1.67084	0.238734
Gmr#F20B2PE01CHNWG				CXorf40A [Salmo salar]	1.83892	2.0521	1.82705	1.67077	1.85178	1.55553	1.29428	1.12483	1.28804	-1.31161	-1.71338	-2.08483	-1.30791	Prezygotic	sgm-	1.90602	1.69269	1.23572	-1.60443
Gmr#S51730105	S51730105			hypothetical protein LOC437005 [Danio rerio]	1.93088	1.88748	1.89901	1.98079	1.82398	1.94722	1.68561	1.77967		-0.0857569	-0.442126	-0.975572	-0.817907	Prezygotic	sgm-	1.90579	1.91733	1.73264	-0.58034
Gmr#GmA0000004454	ENSGMOG00000004454		EOG7V70WS	Solute carrier family 25 member 40 [Salmo salar]	2.76286	1.36251	1.56609	2.47477	2.19396	0.3609	2.32839	1.77277	2.35001	-0.396691	0.677195	0.738526	0.695426	Prezygotic	sgm-	1.89715	1.67654	2.15039	0.428614
Gmr#GmA0000010403	ENSGMOG00000010403		EOG75TF1W	Unknown	1.54594	2.03743	2.0986	1.76351	1.93098	1.71012	2.36822	2.4135	2.52167	-0.37482	-0.502246	-0.327956	-0.0261613	Prezygotic	sgm-	1.89399	1.80154	2.43446	-0.307796
Gmr#GmA0000005742	ENSGMOG00000005742		EOG7CZCVK	poly(A) polymerase alpha [Oncorhynchus mykiss]	2.50272	1.86358	1.3137	1.54965	2.06265	0.591099	2.07005	1.00814	1.59778	-0.183924	-0.00183394	-0.426789	0.0445625	Prezygotic	sgm-	1.89333	1.40113	1.55866	-0.141996
Gmr#S43502244	S43502244			28S ribosomal protein S18c mitochondrial precursor [Salmo salar]	2.17482	1.6491	1.854	1.98002	2.23784	1.18713	1.89693	1.80739	1.6562	0.0522811	-0.267163	0.370782	0.286827	Prezygotic	sgm-	1.89264	1.80166	1.78684	0.110682
Gmr#GmA0000017512	ENSGMOG00000017512		EOG7FTXDN	hypothetical protein [Danio rerio]	1.18874	2.1082	2.3745	1.88311	1.54428	1.13167		1.7226	2.34192	0.872565	0.5605	-0.665551	0.414265	Prezygotic	sgm-	1.89048	1.51969	2.03226	0.295445
Gmr#GmA0000017194	ENSGMOG00000017194		EOG70VX40	Sodium-dependent neutral amino acid transporter B0 [Salmo salar]	1.93492	2.41245	1.29283	2.4857	3.09679	0.492767	2.32905	3.32771	2.69799	0.226936	0.313684	0.162224	0.384765	Prezygotic	sgm-	1.88007	2.02509	2.78492	0.271902
Gmr#GmA0000000321	ENSGMOG00000000321		EOG7SFBK9	Putative uncharacterized protein	1.45307	2.15188	2.00973	3.55441	3.18684	1.71396	2.76853	2.82986	3.0751	-0.0708262	-0.665362	-0.551553	-0.0236678	Prezygotic	sgm-	1.87156	2.8184	2.89116	-0.327852
Gmr#F20B2PE01BTRZI				Unknown	1.78471	1.79801	2.02519	2.06934	2.27505	1.72572	1.63922	1.83488	1.59829	-0.382495	-0.474445	-1.48256	-1.3743	Prezygotic	sgm-	1.8693	2.02337	1.6908	-0.92845
Gmr#GmA0000002509	ENSGMOG00000002509		EOG74J40G	Unknown	1.18641	2.51407	1.8997	3.14913	2.6368	0.618344	1.88311	1.258	2.14906	0.508325	0.103053	-0.898311	-0.204051	Prezygotic	sgm-	1.86673	2.13476	1.76339	-0.122746
Gmr#S55479502	S55479502			Alcohol dehydrogenase class-3 [Salmo salar]	2.03105	2.11074	1.45649	1.29164	1.53005	-0.0099499	1.92897	1.25333	1.76735	0.226562	0.794263	0.173733	0.273925	Prezygotic	sgm-	1.86609	0.937247	1.64988	0.367121
Gmr#GmA0000006488	ENSGMOG00000006488		EOG76HHPV	fatty acid elongase [Gadus morhua]	2.97716	1.13796	1.47261	1.50023	1.39204	1.40768	1.30692	1.01862	1.36766	-0.613394	-1.32394	-1.26593	-1.48938	Prezygotic	sgm-	1.86258	1.43332	1.23107	-1.17316
Gmr#GmA0000012366	ENSGMOG00000012366		EOG77H73T	Putative uncharacterized protein	1.44056	2.14694	1.98399	3.47749	3.12946	2.00223	2.73729	2.74071	2.9785	-0.110129	-0.665743	-0.579624	-0.0275809	Prezygotic	sgm-	1.85716	2.86973	2.81883	-0.345769
Gmr#F20B2PE01AU00P				THUMP domain containing 2 [Homo sapiens]	2.36771	1.62525	1.5749	0.69544	1.86391	1.39968	1.19695	1.1151	1.8461	0.62766	-0.0151619	-0.140698	-0.768175	Prezygotic	sgm-	1.85595	1.31968	1.38605	-0.0740937
Gmr#GmA0000010013	ENSGMOG00000010013		EOG7M3BQ2	coiled-coil domain containing 69 [Homo sapiens]	1.80597	2.02109	1.72419	0.87771	1.60516	1.46628	1.99977	1.62288	1.66869	-1.21862	-1.30588	-2.00691	-2.28414	Prezygotic	sgm-	1.85042	1.31638	1.76378	-1.70389
Gmr#GmA0000004667	ENSGMOG00000004667		EOG70VX2T	Unknown	1.29244	2.08603	2.16589	1.16074	1.53412	0.910271	1.30949	1.51555	1.25592	-0.404483	-0.567625	0.103564	-0.0124389	Prezygotic	sgm-	1.84812	1.20171	1.36032	-0.220246
Gmr#S41463818	S41463818			Putative uncharacterized protein	1.43147	2.12476	1.98462	3.45962	3.12746	2.02819	2.71986	2.78686	2.99124	-0.025313	-0.635219	-0.541135	-0.0697587	Prezygotic	sgm-	1.84695	2.87176	2.83265	-0.317856
Gmr#GmA0000017699	ENSGMOG00000017699		EOG747H79	Vitamin K epoxide reductase complex subunit 1-like protein 1 [Salmo salar]	1.78957	1.88631	1.85222	1.50905	1.9517	1.26193	1.49724	1.3412	1.45778	0.708375	0.621986	0.300015	0.0380602	Prezygotic	sgm-	1.8427	1.57423	1.43207	0.417109
Gmr#Singlet1711				Unknown	2.84368	0.482148	2.20214	1.14175	0.561548	1.31358	1.7806	0.582578	0.880863		0.725986		0.175177	Prezygotic	sgm-	1.84266	1.00563	1.08135	0.450582
Gmr#GmA0000004801	ENSGMOG00000004801		EOG7283GM	3-hydroxy-3-methylglutaryl-coenzyme A reductase [Salmo salar]	2.11606	2.00829	1.38983	2.19165	2.32069	1.65469		1.59763	1.53822	0.327986	0.25145	-0.286666	0.0177508	Prezygotic	sgm-	1.83806	2.05568	1.56793	0.0776302
Gmr#GmA0000000096	ENSGMOG00000000096		EOG7TB5SR	Unknown	1.47492	1.89316	2.13147	2.92422	3.10262	2.82307	2.4829	2.50108	2.45999	-0.742634	-0.608606	-0.910447	-1.15708	Prezygotic	sgm-	1.83318	2.94997	2.48132	-0.854692
Gmr#GmA0000008068	ENSGMOG00000008068		EOG7PRV4D	Unknown	1.82065	1.53463	2.13871	1.59595	1.32644	0.928912	1.084	0.943735	1.15656	0.299561	-0.0118104	0.178997	0.0231942	Prezygotic	sgm-	1.83133	1.28377	1.06143	0.122485
Gmr#GmA0000009958	ENSGMOG00000009958			melanocortin 5 receptor [Oncorhynchus mykiss]	2.13639	1.6664	1.6774	2.28956	2.35118	1.47947	1.89047	2.14074	2.28453	-0.763476	-0.87961	-1.15404	-0.819801	Prezygotic	sgm-	1.82673	2.04007	2.10525	-0.904232
Gmr#S41389233	S41389233			similar to reverse transcriptase/ribonuclease H/putative methyltransferase [Danio rerio]	1.62221	1.58208	2.27004		1.95206	0.441946	1.92839	1.48203	1.81745	0.0806189	0.706941			Prezygotic	sgm-	1.82478	1.197	1.74262	0.39378
Gmr#GmA0000010665	ENSGMOG00000010665			L-Myc-1b [Salmo salar]	1.69599	2.47106	1.30396	2.29187	1.94415			2.25181	2.40376	-0.066412	-0.373362	-1.02919	-0.292514	Prezygotic	sgm-	1.82367	2.11801	2.32778	-0.44037
Gmr#F20B2PE02JGBEA				Cell division cycle 5-like protein [Salmo salar]	2.01509	1.83009	1.62163	1.62171	2.4755	0.995291	1.83912	2.08429	1.86071	0.78295	-0.0607759	-1.00146	-0.301162	Prezygotic	sgm-	1.82227	1.6975	1.92804	-0.145112
Gmr#GmE091117i13562				leucine rich repeat protein 1 neuronal [Oncorhynchus mykiss]	2.7627	1.17581	1.52654	1.92723	1.27657	0.853655	1.05781	0.583335	1.59778	-0.01522	0.0538017	0.784712	0.760116	Prezygotic	sgm-	1.82168	1.35248	1.07964	0.395852
Gmr#F20B2PE02IFEXG				DEAH (Asp-Glu-Ala-His) box polypeptide 40 [Homo sapiens]	2.46237	1.54087	1.45612	1.33555	1.5031	1.53665	0.739629	0.805128	0.658328	-0.978375	-0.716614	-1.39729	-1.54453	Prezygotic	sgm-	1.81979	1.45843	0.734362	-1.1592
Gmr#GmA0000009038	ENSGMOG00000009038		EOG7Z908W	Unknown	1.34193	2.62803	1.48231	3.01346	3.21499	-0.418984	3.12357	3.00676	3.1512	0.151691	-0.0551779	-0.572032	-0.079327	Prezygotic	sgm-	1.81742	1.93649	3.09384	-0.138711
Gmr#S55480278	S55480278			hypothetical protein [Danio rerio]	0.951137	2.80852	1.68449	1.05461	1.35595		1.63487	1.71301	1.624	0.953102	0.0904881		-0.0221533	Prezygotic	sgm-	1.81472	1.20528	1.65729	0.340479
Gmr#GmA0000004165	ENSGMOG00000004165		EOG7W3V1J	sirtuin 1 [Homo sapiens]	1.6106	1.92689	1.90099	1.63924	1.28739	2.05442	1.62619	1.92491	1.90684	0.294164	0.114842	-1.00274	-0.617645	Prezygotic	sgm-	1.81283	1.66035	1.81931	-0.302845
Gmr#GmA0000016431_3	ENSGMOG00000016431		EOG77PZK7	CTL2_SALSA RecName: Full=Choline transporter-like protein 2; AltName: Full=Solute carrier family 44 member 2	2.39985	1.55874	1.46194	1.29988	1.39453	1.5396	1.12896	0.989421	1.13997	-0.467793	-0.535184	-0.629118	-0.610024	Prezygotic	sgm-	1.80684	1.41134	1.08612	-0.56053
Gmr#GmA0000017432	ENSGMOG00000017432			Histone-lysine N-methyltransferase H3 lysine-9 specific 3 [Salmo salar]	1.98283	1.99472	1.43258	1.15514	2.34786	1.04419	2.00551	1.258	1.22815	1.08126	-0.140638	0.0376713	0.412556	Prezygotic	sgm-	1.80338	1.51573	1.49722	0.347712
Gmr#F20B2PE01DI3PP				Claudin-12 [Salmo salar]	2.60226	1.52959	1.27054	1.51151	1.6122	0.420708	1.42428	1.37789	1.27483	0.665113	0.595293	-0.350602	-0.444713	Prezygotic	sgm-	1.8008	1.18147	1.359	0.116273
Gmr#S55469594	S55469594			CI078 protein [Salmo salar]	2.73895	1.2145	1.43888	1.64495	1.69338	1.04055	1.63608	1.48005	1.55237	0.329939	0.184052	-0.258961	-0.483851	Prezygotic	sgm-	1.79744	1.45963	1.55617	-0.0572052
Gmr#GmA0000010203	ENSGMOG00000010203		EOG7J9PF0	Unknown	1.35162	2.11754	1.91821	1.5562	1.81227	1.18367	1.87938	1.92464	1.94018	0.238379	0.154373	-0.280168	-0.158448	Prezygotic	sgm-	1.79579	1.51738	1.91473	-0.011466
Gmr#GmA0000012939	ENSGMOG00000012939		EOG7N3235	Eukaryotic translation initiation factor 4E [Salmo salar]	2.55611	1.34708	1.48013	1.32405	1.56654	1.45659	1.23242	1.14669	1.19572	0.691765	0.616772	-0.0850858	-0.374139	Prezygotic	sgm-	1.79444	1.44906	1.19161	0.212328
Gmr#S41351299	S41351299			Unknown	2.83723	1.14619	1.3777	1.25605	0.702055	0.901891	1.09061	1.13301	0.762725	-0.904037	-0.792645	-0.824695	-0.862568	Prezygotic	sgm-	1.78704	0.953332	0.995448	-0.845986
Gmr#GmA0000001410	ENSGMOG00000001410		EOG7K3NBS	NMDA-type glutamate receptor 2C subunit [Oncorhynchus nerka]	1.83687	1.87626	1.64368	0.775767	1.00769	1.42767	0.336833	0.482364	0.388596	-2.73011	-2.15237	-1.18653	-1.019	Prezygotic	sgm-	1.7856	1.07038	0.402598	-1.772
Gmr#S41421357	S41421357			transmembrane anchor protein 1 isoform 1 [Homo sapiens]	2.52814	1.30266	1.52438	1.18463	1.03274	0.597308	1.0158	1.20812	1.03824	0.676241	0.807812	0.110901	0.161166	Prezygotic	sgm-	1.78506	0.938226	1.08739	0.43903
Gmr#GmA0000018348	ENSGMOG00000018348		EOG79616H	cyclin T2 isoform b [Homo sapiens]	1.79356	1.91736	1.63505	1.94517	2.19522	1.01372	2.00038	1.66751	1.58863	0.948864	0.248471	0.232111	-0.176382	Prezygotic	sgm-	1.78199	1.71804	1.75217	0.313266
Gmr#GmA0000015182	ENSGMOG00000015182		EOG7CRNCT	myosin Va [Oncorhynchus mykiss]	0.75314	3.02402	1.56879	1.05414	1.57178	0.851169	1.68326	0.282311	1.94196	0.35868	-0.160613	-0.303685	-0.0787412	Prezygotic	sgm-	1.78198	1.15903	1.30251	-0.0460898
Gmr#GmA0000013442	ENSGMOG00000013442		EOG7QVDT4	PHD finger protein 17 long isoform [Homo sapiens]	2.41274	1.22073	1.71194	1.28048	2.27443	1.053	2.27334	1.20377	2.38205	0.325127	0.258491	0.207823	0.324338	Prezygotic	sgm-	1.7818	1.53597	1.95305	0.278945
Gmr#GmA0000000462	ENSGMOG00000000462		EOG7DNGMP	Transforming growth factor beta-1-induced transcript 1 protein [Salmo salar]	2.16619	1.13796	2.04008	1.47594	1.18382	0.619751	0.877472	0.997162	1.11019	0.769142	0.53833	0.284847	-0.0324929	Prezygotic	sgm-	1.78141	1.09317	0.994941	0.389957
Gmr#GmA0000020407	ENSGMOG00000020407		EOG7PNZX5	Gap junction beta-6 protein [Salmo salar]	1.61329	2.15758	1.57154	2.34415	2.63696	1.38835		1.02001	1.79906	-2.24437	-1.42544	-1.6958	-1.81643	Prezygotic	sgm-	1.7808	2.12315	1.40953	-1.79551
Gmr#S55469874	S55469874			Unknown	1.59596	1.86066	1.88267	1.09085	1.2197	1.16303	1.35166	1.03575	0.948968	-2.03237	-2.03488	-2.15199	-1.89545	Prezygotic	sgm-	1.77976	1.15786	1.11213	-2.02867
Gmr#S55458765	S55458765			Unknown	1.5562	1.6815	2.09006	1.90928	2.02676	2.06244	2.03047	2.01431	1.76694	-0.303452	-0.220018	-0.160161	-1.00605	Prezygotic	sgm-	1.77592	1.99949	1.93724	-0.42242
Gmr#F20B2PE01CEXSH				PDZ domain containing 8 [Homo sapiens]	1.73638	2.08985	1.48003	1.77199	1.02182	0.602199	1.3321	1.06132	1.65044	-0.843104	-0.322845	-0.586791	-0.932471	Prezygotic	sgm-	1.76875	1.132	1.34795	-0.671303
Gmr#GmA0000018808	ENSGMOG00000018808		EOG776MD8	Unknown	1.37342	1.92123	2.0019	1.71518	1.78187	1.35423	0.782847	0.0149435	0.446151	-0.472475	-0.649591	0.977559	1.06251	Prezygotic	sgm-	1.76552	1.61709	0.414647	0.229501
Gmr#GmA0000016791	ENSGMOG00000016791		EOG71VMJ2	NADH dehydrogenase subunit 3 [Thymallus arcticus]	2.37229	1.28354	1.63064	1.69267	1.12605	0.984356	0.933604	0.869345	0.872904	-0.00890959	0.433677	0.695035	0.752838	Prezygotic	sgm-	1.76216	1.26769	0.891951	0.46816
Gmr#S41393603	S41393603			Rho GTPase-activating protein 15 [Salmo salar]	0.964251	2.30134	2.01033	1.63676	1.98483	1.51226	1.51703	1.64812	1.37011	-0.00667939	-0.36429	-1.77106	-1.54454	Prezygotic	sgm-	1.75864	1.71128	1.51175	-0.921642
Gmr#S44193101	S44193101			Unknown	1.99917	1.67673	1.59158	1.73112	1.62686	1.1391	1.39593	1.36742	1.49474	-2.36853	-2.50369	-2.74891	-2.97371	Prezygotic	sgm-	1.75583	1.49903	1.41936	-2.64871
Gmr#GmA0000014295	ENSGMOG00000014295		EOG7CZCW0	Mothers against decapentaplegic homolog 5 [Salmo salar]	0.877746	2.58187	1.80662	2.00463	0.953316	1.49625	2.04239	1.99177	1.9946	-0.559975	-0.172966	-0.911994	-0.339705	Prezygotic	sgm-	1.75541	1.48473	2.00959	-0.49616
Gmr#GmA0000001490	ENSGMOG00000001490		EOG77STT3	RNA polymerase II associated protein 2 [Homo sapiens]	2.59857	1.35758	1.30909	1.43209	1.36239		1.24144	1.25923	0.893662	0.387998	0.159509	-0.467308	-0.238228	Prezygotic	sgm-	1.75508	1.39724	1.13144	-0.0395073
Gmr#S41396133	S41396133			Na/K/2Cl co-transporter [Salmo salar]	1.69103	1.78747	1.77234	3.07259	2.64441	0.370972	3.0533	2.479	3.01602	0.461205		0.0462623		Prezygotic	sgm-	1.75028	2.02932	2.84944	0.253734
Gmr#GmA0000005478	ENSGMOG00000005478		EOG7DFR2K	StAR-related lipid transfer protein 3 [Salmo salar]	1.94091	1.6201	1.66547	1.51188	1.36584	1.11975	1.52864	1.80627	1.66748	0.512546	0.66939	0.297719	0.194645	Prezygotic	sgm-	1.74216	1.33249	1.66746	0.418575
Gmr#S41469762	S41469762			Negative elongation factor D [Salmo salar]	1.08484	2.13404	2.0013	1.70558	2.00207	1.98522	1.34448	1.25656	1.38901	0.490581	0.260074	0.315141	0.631881	Prezygotic	sgm-	1.74006	1.89762	1.33002	0.424419
Gmr#Singlet29412				Unknown	1.97512	2.13312	1.10368	1.84196	2.8617	-0.0419848	1.60385	1.43267	1.28352	0.601292			-0.00852245	Prezygotic	sgm-	1.73731	1.55389	1.44001	0.296385
Gmr#S41456162	S41456162			Small proline-rich protein 2H [Salmo salar]	2.01697	1.49747	1.69675	2.37062	1.75897	0.740684	1.42769	1.8729	2.10248	-0.187292	-0.854283	-0.809067	-0.501565	Prezygotic	sgm-	1.73706	1.62342	1.80102	-0.588052
Gmr#GmA0000011676	ENSGMOG00000011676		EOG7KH483	Unknown	1.13105	2.00307	2.07165	0.427774	0.420833	1.09709	3.85007	4.10056	3.65427	0.757449	0.477893	-0.375888	-0.00239253	Prezygotic	sgm-	1.73526	0.648566	3.8683	0.214265
Gmr#GmA0000006510	ENSGMOG00000006510		EOG7R7WR5	collagen a1(I) [Oncorhynchus mykiss]	1.78834		1.67419	2.76375	1.24028	0.602508	2.3621	1.59892	1.8715		0.584464	0.17719		Prezygotic	sgm-	1.73127	1.53551	1.94417	0.380827
Gmr#F20B2PE01D62FI				sterol O-acyltransferase (acyl-Coenzyme A: cholesterol acyltransferase) 1 [Homo sapiens]	1.61575	2.05414	1.51064	0.967198	1.09003	0.0470827	1.10243		0.892784	-0.192369	0.207174	-0.0970368	-0.296611	Prezygotic	sgm-	1.72684	0.701437	0.997607	-0.0947107
Gmr#GmA0000005198	ENSGMOG00000005198		EOG7615K7	Unknown	1.01554	2.13397	2.01355	1.71454	1.82172	1.28263	1.42106	1.32165	1.51986	0.197616	-0.269597	0.237948	0.113954	Prezygotic	sgm-	1.72102	1.6063	1.42086	0.0699803
Gmr#F20B2PE01ALXWR				Unknown	1.55265	1.98125	1.61968	0.924556	1.67997	0.632418	1.21196	0.961575	1.13206	0.136555	-0.0322455	-0.00902838	0.0583863	Prezygotic	sgm-	1.71786	1.07898	1.10186	0.0384169
Gmr#GmA0000007183	ENSGMOG00000007183		EOG78PP00	E3 ubiquitin-protein ligase RNF167 [Salmo salar]	1.52909	2.17021	1.44383	2.10623	2.18714	0.680781	2.45441	2.50193	2.47	0.523736	0.0326512	-0.0273079	0.295544	Prezygotic	sgm-	1.71438	1.65805	2.47545	0.206156
Gmr#GmA0000006871	ENSGMOG00000006871		EOG734XKP	aarF domain containing kinase 1 [Homo sapiens]	2.43234	1.14555	1.56506	1.22986	2.48805	1.39561	1.32498	0.477158	1.79868	0.348131	0.126385	0.814972	0.0293082	Prezygotic	sgm-	1.71432	1.70451	1.20027	0.329699
Gmr#GmA0000005345	ENSGMOG00000005345		EOG7GTMST	Unknown	1.90548	0.929112	2.30785	0.850777	0.264338	0.378743	1.73921	1.76228	1.76061	0.878781	0.731589	-0.0711398	-0.350643	Prezygotic	sgm-	1.71415	0.497953	1.75403	0.297147
Gmr#S41462332	S41462332			hypothetical protein [Danio rerio]	1.295	1.86737	1.97479	1.28976	1.41853	1.59005	0.985034	1.07506	1.12987	-0.296102	-0.472103	-1.21243	-1.23768	Prezygotic	sgm-	1.71239	1.43278	1.06332	-0.804579
Gmr#GmA0000004897	ENSGMOG00000004897		EOG7Z0CKP	Unknown	2.20725	0.411711	2.51769	1.45898	2.68909	1.04419	2.48142	1.72653	2.83877	0.410351	0.584464	0.286021	0.434166	Prezygotic	sgm-	1.71222	1.73075	2.34891	0.428751
Gmr#F20B2PE01D1118				WD repeat-containing protein 57 [Salmo salar]	1.50491	1.89752	1.73377	1.39428	1.16508	1.36452	0.937044	0.904036	1.12162	-0.810174	-0.978655	-2.31262	-2.11731	Prezygotic	sgm-	1.71207	1.30796	0.987567	-1.55469
Gmr#F20B2PE02IGBZL				Unknown	1.20716	1.8157	2.09028	1.8301	1.81492	1.54208	1.63567	1.62162	1.66784	-0.869931	-0.527467	-1.55338	-1.43605	Prezygotic	sgm-	1.70438	1.72903	1.64171	-1.09671
Gmr#GmA0000007335	ENSGMOG00000007335		EOG7MCZCX	Unknown	1.01072	1.96019	2.12468	2.05764	2.1856	2.13417	2.19744	2.29921	2.02273	-0.0786438	-0.360985	0.0209242	0.37856	Prezygotic	sgm-	1.69853	2.1258	2.17313	-0.0100361
Gmr#S44193770	S44193770			hypothetical protein [Danio rerio]	3.09385	0.778604	1.21517	1.14936	0.935486	0.574947	1.15042	1.0355	1.52837	0.539127	0.432226	-0.276137	-0.259545	Prezygotic	sgm-	1.69587	0.886598	1.2381	0.108918
Gmr#S41393182	S41393182			Forkhead box protein C1 [Salmo salar]	1.33116	2.14852	1.59898	2.49418	2.26261	0.612619	2.32031	1.45691	1.88381	0.701278	0.129463	0.0098733	0.473694	Prezygotic	sgm-	1.69289	1.7898	1.88701	0.328577
Gmr#GmA0000010432	ENSGMOG00000010432		EOG72NKD7	hypothetical protein [Danio rerio]	2.16078	1.6295	1.28181	1.88978	1.08612	1.12075	0.679355	0.725033	0.854042	0.569354	0.739291	0.501517	0.085543	Prezygotic	sgm-	1.6907	1.36555	0.75281	0.473926
Gmr#S55475173	S55475173			furry-like [Homo sapiens]	2.29413	0.968953	1.80427	1.06421	1.32504	-0.363082	1.92567	0.972021	1.78549	0.48508	-0.199012	-0.260628	0.295544	Prezygotic	sgm-	1.68912	0.675389	1.56106	0.080246
Gmr#S41416751	S41416751			dopamine receptor interacting protein [Homo sapiens]	2.47711	1.18746	1.38544	1.69695	2.26261	0.280109	1.05781	0.694494	2.06701	-0.451068	-0.116061	-0.165732		Prezygotic	sgm-	1.68334	1.41322	1.2731	-0.244287
Gmr#GmA0000010011	ENSGMOG00000010011		EOG776MCG	Twisted gastrulation protein homolog 1-A precursor [Salmo salar]	0.976131	1.94309	2.11263	1.75694	0.517301	1.92469	1.96825	2.00423	2.12246	0.105455	0.39219	0.433594	0.427454	Prezygotic	sgm-	1.67728	1.39964	2.03165	0.339673
Gmr#GmA0000003298	ENSGMOG00000003298		EOG77PZK8	Unknown	1.44517	1.50807	2.07802	0.937791	1.21267	0.88803	1.59551	1.46779	1.68347	-3.14615	-3.14883	-2.76695	-3.09388	Prezygotic	sgm-	1.67709	1.01283	1.58226	-3.03895
Gmr#S41356358	S41356358			Unknown	1.08225	2.93654	1.00829	2.30263	0.929152	-0.539232	3.51082	4.02586	3.98538	-0.293663	-0.493854	-0.171916	0.292249	Prezygotic	sgm-	1.67569	0.897517	3.84069	-0.166796
Gmr#S41587922	S41587922			Unknown	1.34817	1.73702	1.9321	1.63852	1.12463	1.46342	1.9053	1.8948	1.9784	-0.701432	-0.394429	0.225022	0.525159	Prezygotic	sgm-	1.67243	1.40886	1.92617	-0.08642
Gmr#GmA0000015011	ENSGMOG00000015011		EOG7DZ37V	carbonic anhydrase IV [Oncorhynchus mykiss]	2.95908	1.30065	0.754272	2.5936	1.8567	0.363898	1.58591	1.90064	1.83386	-0.381703		-0.419825		Prezygotic	sgm-	1.67133	1.60473	1.77347	-0.400764
Gmr#F20B2PE01AZ5V6				Islet cell autoantigen 1 [Salmo salar]	1.93341	1.85823	1.21762	0.460654	0.687811	0.377537	0.920969	0.564379	0.876079	0.0143984	-0.169743	-0.223401	-0.234746	Prezygotic	sgm-	1.66975	0.508667	0.787142	-0.153373
Gmr#GmA0000015976	ENSGMOG00000015976		EOG72JQ5G	Unknown	1.61135	1.69788	1.70002	1.43598	-0.452386	-0.0411546	0.333414	0.608949	0.544116	-1.47763	-0.805433	-1.38272	-0.825775	Prezygotic	sgm-	1.66975	0.314146	0.495493	-1.12289
Gmr#S55475580	S55475580			Regulator of G-protein signaling 1 [Salmo salar]	1.2641	2.41058	1.3319	2.23138	2.56607	1.0749	2.17558	2.51338	1.96784	0.918409	-0.0486176	-0.217559	0.273925	Prezygotic	sgm-	1.66886	1.95745	2.21893	0.231539
Gmr#GmA0000013197	ENSGMOG00000013197		EOG7MGTMV	signal recognition particle 14kDa (homologous Alu RNA binding protein) [Homo sapiens]	1.79502	1.53253	1.67894	2.10254	1.18685	1.21319	2.02202	2.0605	1.98288	-0.508253	0.249371	-0.255217	-0.477783	Prezygotic	sgm-	1.66883	1.50086	2.0218	-0.24797
Gmr#GmA0000010984	ENSGMOG00000010984		EOG7FFFFP	Unknown	1.89688	0.946239	2.16298	1.53753	1.69069	0.0519617	1.92311	1.41696	1.8152	0.194887	-0.340182	0.310215	-0.00852245	Prezygotic	sgm-	1.6687	1.09339	1.71842	0.0390994
Gmr#S43502096	S43502096			AFMID_SALSA RecName: Full=Probable arylformamidase; AltName: Full=Kynurenine formamidase; Short=KF	1.47183	1.85355	1.67438	1.38908	1.93811	0.133218	0.649502	1.00814	1.54984	-0.295326	0.0448714	0.0518937	0.143595	Prezygotic	sgm-	1.66659	1.15347	1.06916	-0.0137415
Gmr#S44193098	S44193098			NAD synthetase 1 [Homo sapiens]	1.14371	2.02152	1.82842	1.98367	2.27788	1.91573	2.15629	2.32068	2.34751	-1.69879	-1.68219	-0.479405	-0.797174	Prezygotic	sgm-	1.66455	2.05909	2.27483	-1.16439
Gmr#GmA0000007093	ENSGMOG00000007093		EOG76T4GQ	Enhancer of polycomb homolog 2 [Salmo salar]	1.78013	1.66586	1.5468	1.39661	1.46468	0.804996	1.7528	1.73377	1.93003	-1.05393	-1.67082	-1.76908	-1.88177	Prezygotic	sgm-	1.66426	1.2221	1.80553	-1.5939
Gmr#GmA0000002280	ENSGMOG00000002280		EOG71VMGJ	TBP-associated factor 1B [Homo sapiens]	2.65395	1.23787	1.09899	2.58398	1.53131	0.426626	1.30548	1.2664	1.31579	0.0331725	-0.581551	-0.258372	-0.690623	Prezygotic	sgm-	1.6636	1.51397	1.29589	-0.374343
Gmr#GmA0000020160	ENSGMOG00000020160		EOG751G67	sorting nexin 25 [Homo sapiens]	0.679331	2.67362	1.6265	0.981819	1.59482		1.33282	0.341841	1.46901	-1.1425	-0.942233	-0.56332	-0.865942	Prezygotic	sgm-	1.65982	1.28832	1.04789	-0.878499
Gmr#GmA0000011406	ENSGMOG00000011406		EOG7RNCPQ	Phosphatidylinositol-5-phosphate 4-kinase type-2 beta [Salmo salar]	2.27016	1.54856	1.15487	1.611	1.75735	1.45085	1.61126	1.4759	1.23305	-0.626376	-0.590384	-1.1734	-0.743713	Prezygotic	sgm-	1.65786	1.6064	1.44007	-0.783468
Gmr#F20B2PE02GFH2V				Unknown	1.45093	1.76517	1.74322	1.72718	1.46487	1.58879	1.78812	1.78566	1.73299	0.472484	0.509145	0.0354203	0.418389	Prezygotic	sgm-	1.65311	1.59361	1.76892	0.35886
Gmr#S41364195	S41364195			agouti related protein-1 [Salmo salar]	1.01332	2.08351	1.85318	2.30263	2.25363	0.352313	3.44429	2.90902	2.30038	0.353265	0.844549	0.0953574	0.56523	Prezygotic	sgm-	1.65	1.63619	2.88456	0.4646
Gmr#GmA0000003621	ENSGMOG00000003621		EOG7FTXDP	hypothetical protein [Danio rerio]	0.963358	2.61934	1.35996	2.29893	1.82473	0.807715	2.02732	2.13524	2.27907	0.0683167	0.270473	-0.230666	0.169942	Prezygotic	sgm-	1.64755	1.64379	2.14721	0.0695164
Gmr#GmA0000019730	ENSGMOG00000019730		EOG7HHQG0	Leukocyte common antigen precursor [Salmo salar]	0.976046	2.22007	1.74005	2.06783	0.886805	0.361352	1.31893	2.12118	1.57063	-0.174253	0.149421	0.567899	0.235338	Prezygotic	sgm-	1.64539	1.10533	1.67025	0.194601
Gmr#GmA0000014607	ENSGMOG00000014607		EOG77H74D	ankyrin repeat domain 29 [Salmo salar]	1.97591	1.60196	1.35706	1.41146	1.65671	1.17913	1.26145	1.08907	1.39115	-1.13392	-1.2903	-1.2986	-1.29737	Prezygotic	sgm-	1.64498	1.41577	1.24722	-1.25505
Gmr#F20B2PE01EGNFR				Unknown	0.740179	2.73507	1.45509	0.936255	1.37215	0.737661	1.94564	1.61382	1.6791	0.0291947	0.807496	0.764873	0.103778	Prezygotic	sgm-	1.64345	1.01536	1.74619	0.426335
Gmr#GmA0000014402	ENSGMOG00000014402		EOG7KM0GQ	Uncharacterized protein	1.21941	1.82449	1.8857	1.59298	1.69205	1.1206	1.65513	1.86813	1.78203	-1.3116	-1.26112	-0.343613	-0.130672	Prezygotic	sgm-	1.6432	1.46854	1.76843	-0.761751
Gmr#GmA0000006209	ENSGMOG00000006209		EOG72NKDX	K1143 protein [Salmo salar]	1.09754	1.98983	1.8339	1.98705	1.4584	0.547543	1.82688	1.81376	1.7677	-0.626376	0.0818111	-0.355391	-0.18397	Prezygotic	sgm-	1.64042	1.331	1.80278	-0.270981
Gmr#GmA0000000480	ENSGMOG00000000480		EOG7WSXRR	APMAP_SALSA RecName: Full=Adipocyte plasma membrane-associated protein	2.2308	1.46175	1.2274	1.41501	1.87389	1.36486	2.20194	1.95136	2.73351	0.507877	0.82467	0.00144757	0.213401	Prezygotic	sgm-	1.63998	1.55125	2.2956	0.386849
Gmr#GmA0000014021	ENSGMOG00000014021		EOG7Z908T	Spartin [Salmo salar]	1.71233	1.9375	1.26288	1.78097	1.94191	-0.0231954	0.510986	0.25441	0.572769	-0.622543	-0.837999	-0.680831	-0.214182	Prezygotic	sgm-	1.63757	1.23323	0.446055	-0.588889
Gmr#S41364887	S41364887			Unknown	1.52909	1.66177	1.71442	1.02969	1.2296	1.18222	0.719534	0.919692	0.768403	-0.254871	-0.509965	-0.40155	-0.341006	Prezygotic	sgm-	1.63509	1.14717	0.802543	-0.376848
Gmr#S44174621	S44174621			Unknown	-0.0607413	2.60736	2.3419	0.139445	1.0549	1.2686	0.845608	0.683829	0.692079	-0.254469	-0.780516	-0.120102	-0.562737	Prezygotic	sgm-	1.62951	0.820982	0.740505	-0.429456
Gmr#GmA0000018772	ENSGMOG00000018772		EOG78WDFJ	Histone-lysine N-methyltransferase H3 lysine-9 specific 3 [Salmo salar]	1.1443	1.99564	1.74406	1.87269	2.30518	-0.260768	2.19292	1.30954	1.922	0.480715	0.178753	0.367938	0.130738	Prezygotic	sgm-	1.628	1.3057	1.80815	0.289536
Gmr#F20B2PE01D4NVG				Unknown	0.958217	1.84636	2.07169	1.37204	1.22264	1.19501	1.1283	1.24492	1.362	-1.16901	-1.33912	-0.899099	-0.679817	Prezygotic	sgm-	1.62542	1.26323	1.24507	-1.02176
Gmr#S41437800	S41437800			RING finger protein 185 [Salmo salar]	1.36771	2.53804	0.952202	1.05766	1.69945	0.855123	1.51981	0.30328	1.4113	0.0432696	-0.339482	-0.691774	-0.713078	Prezygotic	sgm-	1.61932	1.20408	1.07813	-0.425266
Gmr#GmA0000004136	ENSGMOG00000004136		EOG7G7DCJ	Id2 protein [Oncorhynchus mykiss]	0.374757	2.26924	2.21333	2.05769	0.547374	1.58013	1.71472	1.27978	1.57366	-0.244504	0.733018	-0.256128	-0.583391	Prezygotic	sgm-	1.61911	1.39506	1.52272	-0.0877513
Gmr#GmA0000005838	ENSGMOG00000005838		EOG7WM677	Ras-related protein Rab-11B [Salmo salar]	0.965866	2.54325	1.32612	1.75309	1.7431		1.43822	1.46607	0.646015	0.184136	0.0912053	0.384121	0.473694	Prezygotic	sgm-	1.61175	1.7481	1.18344	0.283289
Gmr#GmA0000010889	ENSGMOG00000010889		EOG7K3N9Q	DET1 homolog [Salmo salar]	1.42699	1.80806	1.59654	1.16008	1.54493	1.79637	0.862811	0.543876	0.860707	-0.471604	-0.712791	-1.22842	-1.07706	Prezygotic	sgm-	1.61053	1.50046	0.755798	-0.872469
Gmr#GmA0000017382	ENSGMOG00000017382		EOG78962Q	Unknown	0.96197	1.8608	2.00099	2.12291	2.24001	2.16237	1.41214	1.12174	1.40756	-1.12587	-1.33254	0.479025	0.506343	Prezygotic	sgm-	1.60792	2.1751	1.31381	-0.36826
Gmr#S55476377	S55476377			FAM110A [Salmo salar]	0.796228	1.98794	2.01165	2.10995	2.14119	2.14738	2.09337	2.13449	2.19253	-0.436177	-0.497115	-1.42798	-1.26383	Prezygotic	sgm-	1.59861	2.13284	2.14013	-0.906276
Gmr#GmA0000009431	ENSGMOG00000009431		EOG7JQ5BN	Receptor-interacting serine/threonine-protein kinase 4 [Salmo salar]	1.09281	2.18637	1.50266	2.80321	2.93861	1.96638	1.95816	1.9487	1.95328	-1.14114	-1.02768	-1.2293	-1.27354	Prezygotic	sgm-	1.59395	2.5694	1.95338	-1.16792
Gmr#GmA0000018509	ENSGMOG00000018509		EOG7VDRCK	Ezrin-radixin-moesin-binding phosphoprotein 50 [Salmo salar]	1.41423	2.24705	1.11486	1.86113	2.24685	0.0167449	1.42441	1.70565	1.4265	0.446271	-0.390146	-0.503249	-0.617173	Prezygotic	sgm-	1.59205	1.37491	1.51885	-0.266074
Gmr#GmA0000013001	ENSGMOG00000013001		EOG7MKPWN	Rho guanine nucleotide exchange factor 4 [Salmo salar]	0.331996	2.25259	2.18596	0.765074	1.79643	1.04601	1.37385	1.10056	0.987198	-0.15567	-0.596083	0.414434	-0.816142	Prezygotic	sgm-	1.59018	1.2025	1.15387	-0.288365
Gmr#S55465324	S55465324			Unknown	1.37297	1.62991	1.74904	1.35834	1.45095	-0.0770228	1.01813	1.00976	1.16017	-0.335214	-0.382141	-0.276353	-0.0459374	Prezygotic	sgm-	1.58397	0.910756	1.06269	-0.259911
Gmr#GmA0000015404	ENSGMOG00000015404		EOG7V9W4D	Unknown	1.61457	1.63329	1.50357	1.26124	1.31872	1.3779	1.20055	1.38102	1.21204	0.610114	0.520967	-0.220376	0.0523292	Prezygotic	sgm-	1.58381	1.31929	1.26454	0.240759
Gmr#S41394794	S41394794			ELAV-like protein 1 [Salmo salar]	1.96845	1.22073	1.55658	0.612155	0.151165	0.753042	0.559046	0.585725		0.798134	0.921643	0.286021	-0.123337	Prezygotic	sgm-	1.58192	0.505454	0.572385	0.470615
Gmr#S55468954	S55468954			OORP [Oncorhynchus mykiss]	1.12266	2.00485	1.60634	1.3685	1.80176	1.45454	1.59718	1.36546	1.43797		-0.179878	-0.10583	0.0785731	Prezygotic	sgm-	1.57795	1.5416	1.46687	-0.069045
Gmr#GmA0000008676	ENSGMOG00000008676		EOG77PZMB	Unknown	0.577537	2.2631	1.87366	0.731978	1.75823	0.168937	1.69898	2.26343	2.31442	0.273558	-0.673724	-0.217233	0.443615	Prezygotic	sgm-	1.57143	0.886382	2.09228	-0.043446
Gmr#F20B2PE01BBWKN				Hormone-sensitive lipase [Salmo salar]	0.701015	2.54983	1.45509	1.8451	3.03004	0.608316	2.23821	0.72375	2.21654	0.128466	-0.0445048	0.403146	0.291353	Prezygotic	sgm-	1.56865	1.82782	1.72617	0.194615
Gmr#GmA0000016752	ENSGMOG00000016752		EOG7M0GH3	Neural cell adhesion molecule 1-A precursor [Salmo salar]	1.78248	0.621326	2.28772	1.70323		2.29932	0.954692	0.321426	1.79961	0.000921759	0.921643			Prezygotic	sgm-	1.56384	2.00127	1.02524	0.461282
Gmr#GmA0000002461	ENSGMOG00000002461		EOG7QNPBK	AF461707_1 voltage-gated calcium channel subunit Cav2.2 variant I [Oncorhynchus mykiss]	0.638921	2.7239	1.32612	3.26214	2.69279		1.95471	0.805182	1.08066	0.291901			0.105179	Prezygotic	sgm-	1.56298	2.97747	1.28018	0.19854
Gmr#GmA0000007433	ENSGMOG00000007433		EOG78WDFS	AF252301_1 shaker-related potassium channel Tsha1 [Oncorhynchus mykiss]	1.6913	2.06034	0.931568	0.722218	1.8622	1.21429	1.66706	1.6562	1.32343	1.03815	0.550171	0.12392	0.212725	Prezygotic	sgm-	1.56107	1.26624	1.5489	0.481241
Gmr#GmA0000005418	ENSGMOG00000005418		EOG7N3240	hypothetical protein [Homo sapiens]	1.39637	1.33874	1.94079	1.75819	1.99108	1.38521	2.41845	2.07825	2.35074	-0.820298	-0.90621	-0.400795	-1.08545	Prezygotic	sgm-	1.55863	1.71149	2.28248	-0.803188
Gmr#GmA0000013932	ENSGMOG00000013932			Mitogen-activated protein kinase 3 [Salmo salar]	1.69586	1.66411	1.29801	0.907056	1.33641	0.936473		0.919276	0.834903	0.0302768	-0.375562	-0.152504	-0.0183518	Prezygotic	sgm-	1.55266	1.05998	0.877089	-0.129035
Gmr#F20B2PE02FN2O1				Cytohesin-2 [Salmo salar]	1.8728	1.59069	1.19413	1.69766	2.16819	1.98421	1.21298	1.00937	1.06765	-1.33438	-1.30599	-0.863073	-0.654756	Prezygotic	sgm-	1.55254	1.95002	1.09667	-1.03955
Gmr#S41372555	S41372555			notch 1 [Oncorhynchus mykiss]	2.01221	1.59585	1.04548	1.62389	2.03008	1.12847	1.46026	0.972021	1.42288	0.211003	0.192978	-0.478453	-0.75439	Prezygotic	sgm-	1.55118	1.59415	1.28505	-0.207215
Gmr#GmA0000017414	ENSGMOG00000017414		EOG7NZW7G	Unknown	1.20676	2.10003	1.33416	0.755349	0.725203		1.37836	0.804443	1.26517	-0.404268	0.160377	-0.376535		Prezygotic	sgm-	1.54698	0.740276	1.14932	-0.206809
Gmr#S41418527	S41418527			ATP synthase mitochondrial F1 complex assembly factor 2 mitochondrial precursor [Salmo salar]	2.58171	0.697072	1.3589	3.09545	1.89657	1.98682	1.61312	1.39233	1.88749	-0.617262	-1.07243	-0.277134	-0.430866	Prezygotic	sgm-	1.54589	2.32628	1.63098	-0.599423
Gmr#GmA0000001232	ENSGMOG00000001232			Unknown	1.92477	1.33769	1.37509	1.06685	0.858593	0.85173	1.02981	1.0244	1.28628	-0.161929	-0.050714	-0.0670761	-0.194404	Prezygotic	sgm-	1.54585	0.925724	1.1135	-0.118531
Gmr#S55478965	S55478965			AT rich interactive domain 1B (SWI1-like) isoform 3 [Homo sapiens]	2.0025	1.77246	0.850776	0.746419	2.64466	-0.0301934	2.22114	0.489159	0.920714	0.196221		0.286021	0.273925	Prezygotic	sgm-	1.54191	1.1203	1.21034	0.252056
Gmr#GmA0000001141	ENSGMOG00000001141		EOG7N5XCD	Unknown	0.471076	2.03467	2.09619	1.60836	1.8287	1.6525	1.43939	1.49945	1.83893	0.0749222	0.341109	-1.01449	-0.837639	Prezygotic	sgm-	1.53398	1.69652	1.59259	-0.359024
Gmr#GmA0000019434	ENSGMOG00000019434		EOG7MGTNM	DnaJ homolog subfamily B member 14 [Salmo salar]	1.32589		1.73359	0.901728	1.25631	0.967186	0.880916	0.514416	0.66565	-1.44441	-1.71757	-1.92573	-1.64321	Prezygotic	sgm-	1.52974	1.04174	0.686994	-1.68273
Gmr#GmA0000014203	ENSGMOG00000014203		EOG7KD80V	hypothetical protein LOC84060 [Homo sapiens]	1.11688	1.7441	1.72718	0.860455	1.46242	1.42873	0.88554	0.49936	0.572447	-0.555732	-0.688707	-1.1518	-1.13776	Prezygotic	sgm-	1.52939	1.25053	0.652449	-0.8835
Gmr#GmA0000008053	ENSGMOG00000008053		EOG7MGTN1	mitochondrial fission regulator 1 [Homo sapiens]	1.22258	1.88571	1.47777	1.61219	1.19544	1.37685	0.988074	1.13907	1.27865	-0.456814	0.153026	-0.880339	-0.916162	Prezygotic	sgm-	1.52869	1.39483	1.13526	-0.525072
Gmr#GmA0000010088	ENSGMOG00000010088		EOG7F7PZ8	UDP-N-acetyl-alpha-D-galactosamine:polypeptide N-acetylgalactosaminyltransferase 5 (GalNAc-T5) [Homo sapiens]	0.990906	2.39755	1.18157	1.69454	1.80721	0.276122	1.81706	1.0859	1.37289	0.236193	-0.201245		0.00891612	Prezygotic	sgm-	1.52334	1.25929	1.42528	0.0146214
Gmr#GmA0000009012_2	ENSGMOG00000009012		EOG744N0N	Ankyrin repeat domain-containing protein 57 [Salmo salar]	1.11265		1.92383	1.08109	1.04062	1.27357	1.74378	1.12983	1.28024	-1.56334	-1.53369	-1.98023	-1.95419	Prezygotic	sgm-	1.51824	1.13176	1.38462	-1.75786
Gmr#GmA0000012617	ENSGMOG00000012617		EOG734XKB	IWS1 homolog [Homo sapiens]	1.21635	1.96956	1.36795	1.21228	1.53959	1.74719	1.34831	1.45367	1.40354	1.00831	0.985761	0.117493	-0.256833	Prezygotic	sgm-	1.51795	1.49969	1.40184	0.463683
Gmr#GmA0000002473	ENSGMOG00000002473		EOG737SW1	matrilin-1 [Salmo salar]	1.56559	1.45339	1.51557	1.01798	1.36567	0.919353	1.78121	1.36605	2.11814	0.618382		-0.0515784		Prezygotic	sgm-	1.51152	1.101	1.75513	0.283402
Gmr#GmA0000008302	ENSGMOG00000008302		EOG798WCX	Zinc finger protein ZIC 4 [Salmo salar]	1.98283	1.20548	1.34477	0.758485	1.99785	0.3609	2.12474	1.3595	1.65416	0.367297	0.628773	-0.171916	-0.01126	Prezygotic	sgm-	1.51103	1.03908	1.7128	0.203224
Gmr#S55468323	S55468323			Unknown	1.96864	1.18265	1.361	1.31385	1.60544	1.25184	1.25517	1.45045	1.44947	-0.0528407	-0.447574	0.35683	0.429468	Prezygotic	sgm-	1.5041	1.39038	1.38503	0.0714708
Gmr#S41362900	S41362900			Lysophosphatidic acid phosphatase type 6 [Salmo salar]	1.4229	1.9492	1.13647	2.24496	2.08459	1.53598	1.579	2.08217	1.48832	0.82694	0.731762	0.123866	0.0725378	Prezygotic	sgm-	1.50286	1.95518	1.7165	0.438776
Gmr#S41394607	S41394607			Unknown		1.52068	1.48231	1.99724	1.93151	0.174527	1.90967	1.19338	1.78709	0.0261622	-0.34066	0.669019	0.789475	Prezygotic	sgm-	1.5015	1.36776	1.63005	0.285999
Gmr#GmA0000006791	ENSGMOG00000006791		EOG7XPRVB	collagen a1(I) [Oncorhynchus mykiss]	0.965866	1.36251	2.17496	1.56189	1.60797	1.21921	2.55635	2.35704	2.66707	0.701291	0.0360663	0.213788	0.47117	Prezygotic	sgm-	1.50111	1.46302	2.52682	0.355579
Gmr#GmA0000005797	ENSGMOG00000005797		EOG7ZKM2N	3-oxoacyl-ACP synthase mitochondrial [Homo sapiens]		1.47428	1.52213		2.57726	-0.0105468	2.63526	1.3071	2.10626	0.224239	0.207174	0.173278	-0.0816456	Prezygotic	sgm-	1.49821	1.28336	2.01621	0.130761
Gmr#GmA0000013655	ENSGMOG00000013655		EOG7JM95W	Tob1 [Salmo salar]	0.888696	2.09913	1.50211	1.68725	0.592743	0.873419	1.63944	1.62664	1.99159	-1.6434	-0.422136	0.316489	0.630795	Prezygotic	sgm-	1.49665	1.05114	1.75256	-0.279563
Gmr#GmA0000002581	ENSGMOG00000002581		EOG7QRJJS	chaperonin containing TCP1 subunit 6A isoform a [Homo sapiens]	1.48614	1.45339	1.52654	2.37187	1.43533	1.04419	1.15863	1.09082	2.33512	0.00305697	-0.189611	0.442517	0.0244173	Prezygotic	sgm-	1.48869	1.61713	1.52819	0.0700951
Gmr#Contig14804				Unknown	1.59198	2.11161	0.754272	2.50524	2.43553	0.73891	2.26689	1.91597	1.36645	0.228313	0.220377	-0.571566	-0.0982934	Prezygotic	sgm-	1.48595	1.89323	1.84977	-0.0552924
Gmr#GmA0000007035	ENSGMOG00000007035		EOG74QVDX	Unknown	0.0971786	2.18167	2.172	2.73363	2.37517	0.217731	1.74139	1.7576	1.68297	-0.0734786	0.262588	0.204662	0.706839	Prezygotic	sgm-	1.48362	1.77551	1.72732	0.275153
Gmr#GmA0000007576	ENSGMOG00000007576		EOG7J6T4M	mitochondrial ribosomal protein L53 [Homo sapiens]	0.797692	1.76844	1.88316	1.62988	1.35096	1.75777	0.806785	0.610798	0.82753	-0.372744	-0.555978	-0.289825	-0.146683	Prezygotic	sgm-	1.4831	1.57954	0.748371	-0.341307
Gmr#GmA0000002236_2	ENSGMOG00000002236		EOG79CRNX	beta-13-galactosyltransferase [Salmo salar]	0.357418	2.41058	1.67424	1.59799	1.31633	-0.0250142	1.68347	0.766517	1.44851	0.270266	0.196085	-0.533003	0.166642	Prezygotic	sgm-	1.48075	0.963102	1.2995	0.0249975
Gmr#GmA0000007939	ENSGMOG00000007939		EOG7ZKM2M	Unknown	0.845122	1.94868	1.63839	1.59151	2.23176	2.18155	2.0045	2.44915	2.4357	0.690544	0.67933	-0.33594	-0.138624	Prezygotic	sgm-	1.4774	2.00161	2.29645	0.223827
Gmr#GmA0000004245	ENSGMOG00000004245		EOG7THX7Z	Unknown	0.9911	1.70414	1.72731	1.37719	1.53333	1.30216	0.901899	0.729899	0.953809	0.781389	0.534445	0.241966	0.349416	Prezygotic	sgm-	1.47418	1.40423	0.861869	0.476804
Gmr#GmA0000001649	ENSGMOG00000001649		EOG7J12NW	Unknown	1.38738	1.5064	1.51734	1.34958	1.07996	1.62979	1.16547	1.19388	1.17335	0.0219719	0.386819	-0.0837426	-0.157621	Prezygotic	sgm-	1.47037	1.35311	1.17757	0.0418568
Gmr#GmA0000014271	ENSGMOG00000014271		EOG70GF4D	Zinc finger CCHC-type and RNA-binding motif-containing protein 1 [Salmo salar]	1.22207	1.64486	1.54323	1.43107	0.751643	1.18934	1.59563	1.31688	1.37856	-0.691676	-0.628159	-0.513154	-0.359668	Prezygotic	sgm-	1.47005	1.12402	1.43036	-0.548164
Gmr#GmA0000018013	ENSGMOG00000018013		EOG7PRV5F	Unknown	1.0315	1.90996	1.4591	1.68543	2.36658	0.257189	2.34996	2.48745	2.40416	0.556375	-0.316019	-0.0867387	0.497412	Prezygotic	sgm-	1.46685	1.4364	2.41386	0.162757
Gmr#S41416186	S41416186			notch 1 [Oncorhynchus mykiss]	1.3639	1.69426	1.34044	2.15156	2.5261	1.45461	2.00309	1.20377	1.10923	0.984855	0.547716	0.0518937	0.143595	Prezygotic	sgm-	1.4662	2.04409	1.4387	0.432015
Gmr#Singlet28342				Calcineurin subunit B [Oncorhynchus mykiss]	1.75224	1.68196	0.939188	0.633773	1.27098	0.440859	0.761925	0.536151	0.584785	-0.0482944	-0.520405	-1.19021	-1.2238	Prezygotic	sgm-	1.4578	0.781871	0.62762	-0.745677
Gmr#GmA0000003729	ENSGMOG00000003729		EOG7Z0CM7	ADP-ribosylation factor-like protein 4A [Salmo salar]	1.51299	1.40433	1.45317	1.5312	1.7634		1.06862	0.420327	1.11017		-0.515261	-0.776519	-1.53553	Prezygotic	sgm-	1.45683	1.6473	0.866372	-0.942437
Gmr#S41394659	S41394659			Proheparin-binding EGF-like growth factor [Salmo salar]	1.87811	1.42506	1.06231	1.00896	1.05175	0.951525	0.922332	1.07164	1.18978	-0.693279	-0.673834	-1.21928	-1.03554	Prezygotic	sgm-	1.45516	1.00408	1.06125	-0.905483
Gmr#GmA0000000417	ENSGMOG00000000417		EOG7THX7G	Unknown	0.66566	1.7582	1.93956	1.72625	1.67429	1.77918	1.82758	1.90166	1.91146	-0.0264867	0.168075	-0.0405241	0.0987336	Prezygotic	sgm-	1.45447	1.72657	1.88023	0.0499494
Gmr#GmA0000005974	ENSGMOG00000005974		EOG7Z909Z	Jeltraxin precursor [Salmo salar]	0.832127	1.7148	1.80539	0.766756	0.756498	0.289843	1.73266	1.26357	1.58185	0.744645	0.753028	-0.67879	-0.10104	Prezygotic	sgm-	1.45077	0.604366	1.52603	0.179461
Gmr#GmA0000004247	ENSGMOG00000004247		EOG7B8KT4	Borealin [Salmo salar]	1.57878	1.41954	1.35268	0.219623	1.12182	0.799203	1.19454	1.21028	1.01334	-0.105171	-0.253406	-1.2158	-0.969871	Prezygotic	sgm-	1.45033	0.713549	1.13939	-0.636062
Gmr#GmA0000004396	ENSGMOG00000004396		EOG7W9KHS	Glyoxylate reductase/hydroxypyruvate reductase [Salmo salar]	0.631422	1.4094	2.30975	1.39185	2.23944	1.24783	2.26859	1.56909	3.2394	0.0213092		0.0929112		Prezygotic	sgm-	1.45019	1.62637	2.35903	0.0571102
Gmr#S55474047	S55474047			Small VCP/p97-interacting protein [Salmo salar]	-0.167374	2.61274	1.89631	1.83431	2.65307	0.529654	1.74873	1.59897	1.96246	-0.585766	-1.09446	-0.187562	-0.166658	Prezygotic	sgm-	1.44723	1.67234	1.77005	-0.508611
Gmr#GmA0000015692	ENSGMOG00000015692		EOG7WDFTF	Unknown	0.45151	2.46141	1.42386	1.26155	2.73409	0.105623	2.55322	2.43778	2.40454	0.354753	0.38376	0.345675	0.273925	Prezygotic	sgm-	1.44559	1.36709	2.46518	0.339528
Gmr#GmA0000019484	ENSGMOG00000019484		EOG702Z73	REST corepressor 1 [Homo sapiens]		1.91664	0.97338	1.77268	0.961341	0.487371	1.91188	0.531178	0.998732	0.0572961	0.349254	-0.0772469	-0.0274068	Prezygotic	sgm-	1.44501	1.0738	1.14726	0.0754741
Gmr#GmA0000019264	ENSGMOG00000019264		EOG79S7KK	Unknown	1.51571	1.45225	1.35508	0.956614	1.62016	0.840763	0.908132	1.21364	0.885355	-2.41082	-2.37728	-2.04981	-1.68311	Prezygotic	sgm-	1.44101	1.13918	1.00238	-2.13026
Gmr#S44168688	S44168688			WD repeat-containing protein 57 [Salmo salar]	1.6981	1.0827	1.53991	0.936497	0.850524	0.0300848	1.14373	1.38427	0.894127	-0.30321	-0.277393	-0.949264	-0.302581	Prezygotic	sgm-	1.44024	0.605702	1.14071	-0.458112
Gmr#S55476916	S55476916			similar to polyhomeotic 1-like isoform 3 [Homo sapiens]	1.63759	1.59069	1.09024	1.70544	1.79769	1.87741	1.31676	1.4378	1.57808	0.27679	0.295201	0.169602	-0.000442754	Prezygotic	sgm-	1.43951	1.79351	1.44421	0.185288
Gmr#GmA0000017444	ENSGMOG00000017444		EOG74N06M	Unknown	1.52367	1.41151	1.38219	1.23513	1.30406	0.873698	0.6244	0.585657	0.691827	-1.04232	-1.20341	-0.114459	-0.141603	Prezygotic	sgm-	1.43912	1.13763	0.633961	-0.625448
Gmr#GmA0000008002	ENSGMOG00000008002		EOG7WDFSN	hypothetical protein LOC55237 [Homo sapiens]	2.00306	1.37584	0.915799	1.28905	1.63615	0.795834	2.19879	2.5079	1.87131	-0.297376	-0.579625	-0.51988	-0.904413	Prezygotic	sgm-	1.43157	1.24034	2.19267	-0.575323
Gmr#S44189212	S44189212			Spermatogenesis-associated serine-rich protein 2 [Salmo salar]	-0.205478	2.64374	1.85445	2.5814	3.23222	0.66271	2.80655	2.72929	2.87046	0.640983	-0.213448	0.573652	-0.514765	Prezygotic	sgm-	1.4309	2.15878	2.8021	0.121606
Gmr#GmA0000001957	ENSGMOG00000001957		EOG79GMW2	Unknown	1.39519	1.55113	1.34488	1.78387	1.8262	1.61229	0.851277	0.667934	0.935654	-0.626278	-0.829419	-0.00652567	0.194645	Prezygotic	sgm-	1.4304	1.74079	0.818288	-0.316894
Gmr#S41465764	S41465764			C14orf166 [Salmo salar]	0.911076	1.65893	1.71842	1.72579	1.40427	0.902985	1.34975	1.211	1.00815	0.739199	0.26845	0.793279	-0.166966	Prezygotic	sgm-	1.42948	1.34435	1.18963	0.40849
Gmr#S55471315	S55471315			Unknown	-0.0921677	2.08126	2.29177	1.89179	0.939498	2.36691	1.55871	1.51594	1.65272	-1.05014	-0.235258	-0.212104	-0.375472	Prezygotic	sgm-	1.42695	1.73273	1.57579	-0.468244
Gmr#F20B2PE01EZ0WV				HIRA-interacting protein 3 [Salmo salar]	1.17691	2.14627	0.957455	1.23882	1.51583	0.085403	0.949645	0.848511	0.857264	-1.70422	-0.941005	-1.87276	-1.37911	Prezygotic	sgm-	1.42688	0.946684	0.88514	-1.47427
Gmr#GmA0000009753	ENSGMOG00000009753			ICBP90 binding protein 1 [Homo sapiens]	0.559822	2.69063	1.0245	0.0335211	1.42776	0.11644	1.31693	0.797479	1.20678	-0.551399	0.063928	0.0682894	-0.375353	Prezygotic	sgm-	1.42498	0.525907	1.10706	-0.198634
Gmr#GmA0000017320	ENSGMOG00000017320		EOG77DBW2	transmembrane protein 55B isoform 2 [Homo sapiens]	0.575667	2.03421	1.66457	1.43714	2.06814	1.19395	1.46309	1.56068	1.40548	-0.494139	-0.983208	-0.642809	-0.41754	Prezygotic	sgm-	1.42482	1.56641	1.47642	-0.634424
Gmr#S41388806	S41388806			Chromobox protein homolog 8 [Salmo salar]		1.35716	1.4874	1.14869	1.61193	0.0514682	0.684146	0.628335	0.108926	-0.708972	-0.967633	-0.717149	-0.699902	Prezygotic	sgm-	1.42228	0.937363	0.473802	-0.773414
Gmr#GmA0000002137	ENSGMOG00000002137		EOG7XKWNX	fish virus induced TRIM protein [Oncorhynchus mykiss]	1.8371	1.02885	1.38872	0.87603	1.15766		0.924323	0.557107	0.524975	-0.345923	-0.678771	-0.867623	-0.420136	Prezygotic	sgm-	1.41822	1.01684	0.668802	-0.578113
Gmr#GmA0000009786_3	ENSGMOG00000009786			Unknown	0.782723	1.62641	1.84398	1.63658	1.26925	1.76061	1.71745	1.89693	1.81403	0.303407	0.801033	-0.219629	0.0609594	Prezygotic	sgm-	1.4177	1.55548	1.80947	0.236443
Gmr#F20B2PE01EZ4S4				archain 1 [Oncorhynchus mykiss]	1.73749	1.61631	0.896715	1.48426	1.61566	0.382494	1.00031	1.19521	0.759317	0.0304357	-0.46828	-0.258613	-0.00210877	Prezygotic	sgm-	1.41684	1.1608	0.984946	-0.174642
Gmr#GmA0000011894	ENSGMOG00000011894		EOG79CRP0	SET [Salmo salar]	1.58019	1.38918	1.28083	1.38853	1.25669	1.06852	1.28617	1.05843	1.20221	-0.61023	-0.60492	-1.45494	-1.59688	Prezygotic	sgm-	1.41673	1.23791	1.18227	-1.06674
Gmr#GmA0000006441	ENSGMOG00000006441		EOG7B8KSN	Ras-related protein Rap-2c precursor [Salmo salar]	0.312341	2.19912	1.72856	2.43043	2.60587	2.00635	2.35548	2.74355	2.80923	0.128631	-0.0249852	-0.756538	-1.01393	Prezygotic	sgm-	1.41334	2.34755	2.63609	-0.416706
Gmr#S41379925	S41379925			hypothetical protein [Danio rerio]	1.56559	1.35909	1.3137	1.10374	1.93811	0.0654127	2.09822	1.41696	1.88008	0.292941	0.619599	-0.0515784	0.286885	Prezygotic	sgm-	1.41279	1.03575	1.79842	0.286962
Gmr#MS-Contig302				Rho-related GTP-binding protein RhoG precursor [Salmo salar]	1.86232	1.53761	0.837361	0.930204	1.84668	0.563806	1.69059	1.68946	1.47724	0.558975	-0.0357237	0.445712	-0.018964	Prezygotic	sgm-	1.41243	1.11356	1.6191	0.2375
Gmr#S41350765	S41350765			Neuritin [Salmo salar]	2.06024	1.12364	1.04701	1.38752	0.916662	0.160906	2.18844	2.14677	2.16024	0.0359518	0.192803	0.0166657	-0.27484	Prezygotic	sgm-	1.4103	0.821696	2.16515	-0.00735487
Gmr#GmA0000010878	ENSGMOG00000010878		EOG7002XS	Unknown	0.926218	1.74428	1.55658	2.44304	1.75079	-0.0144161	1.39758	1.11338	2.24359	0.506339		0.0126417	0.250949	Prezygotic	sgm-	1.40903	1.39314	1.58485	0.256643
Gmr#GmA0000010865	ENSGMOG00000010865		EOG78PP0B	mitogen activated protein kinase p38a [Salmo salar]	1.43866	1.78747	0.996135	2.37112	3.06829	0.967879	1.66833	0.621129	2.05226	-0.0138854	-0.292207		-0.611789	Prezygotic	sgm-	1.40742	2.13576	1.44724	-0.30596
Gmr#GmA0000020576	ENSGMOG00000020576		EOG751G67	Cdc42 effector protein 3 [Homo sapiens]	0.574519	2.09883	1.53991	0.723317	1.26653	-0.235465	0.992719	1.17998	0.938924	0.527345	0.237751	-0.628911	-0.414007	Prezygotic	sgm-	1.40442	0.584794	1.03721	-0.0694555
Gmr#GmA0000014135	ENSGMOG00000014135		EOG73N8SX	Unknown	0.861865	2.06362	1.28181	1.481	1.86561	0.165435	2.115	2.47148	2.31865	0.404683	0.112582	0.276077	0.0220919	Prezygotic	sgm-	1.40243	1.17068	2.30171	0.203858
Gmr#F20B2PE01EMKIP				Unknown	0.354339	2.21356	1.63325	1.97471	1.69933	1.88289	1.2737	1.17393	2.02407	0.256104	-0.178306	1.04833	-0.250094	Prezygotic	sgm-	1.40038	1.85231	1.49057	0.219008
Gmr#GmA0000004976	ENSGMOG00000004976		EOG7T79J2	Profilin-2 [Salmo salar]	0.733018	1.69104	1.77557	1.23976	1.96511	0.876534	1.35783	0.458861	0.767587	-0.0889437	-0.387993	-0.587459	-0.236721	Prezygotic	sgm-	1.39988	1.36047	0.861426	-0.325279
Gmr#GmA0000007444	ENSGMOG00000007444		EOG7K6HJ9	LysM putative peptidoglycan-binding domain containing 3 [Homo sapiens]	0.241484	2.16347	1.78222	1.65983	1.66988	0.0470827	1.49367	1.16519	1.54493	-0.0563478	-0.173877	-0.554905	-0.39787	Prezygotic	sgm-	1.39572	1.1256	1.40126	-0.29575
Gmr#S55473025	S55473025			GalNAc alpha 26-sialyltransferase [Oncorhynchus mykiss]	0.76151	1.4603	1.95906	0.318841	0.630956	0.458969	0.8405	0.678823	1.16414	-0.659697	-0.670027	-0.751855	-0.250263	Prezygotic	sgm-	1.39362	0.469589	0.894488	-0.58296
Gmr#GmA0000000962	ENSGMOG00000000962		EOG7RZ0DR	Unknown	1.48336	1.45151	1.24529	1.02024	1.41814	2.1208	1.24884	1.12321	1.32299	-0.382002	-0.454877	-0.889297	-1.24569	Prezygotic	sgm-	1.39339	1.51973	1.23168	-0.742966
Gmr#F20B2PE02J3JWC				Histone-lysine N-methyltransferase H3 lysine-9 specific 3 [Salmo salar]	1.52693	1.60736	1.03143	1.5459	1.77806	1.51038	1.07291	1.22965	1.04913	0.898724	0.589367	-0.271094	-0.416571	Prezygotic	sgm-	1.38857	1.61145	1.11723	0.200106
Gmr#GmA0000008992	ENSGMOG00000008992		EOG7M935J	von Willebrand factor A domain containing 5A [Salmo salar]	1.72306	0.928858	1.51064	0.95449	0.849576	0.771788	1.24966	1.50993	1.49422	0.731519	0.691777	-0.118485	-0.0692672	Prezygotic	sgm-	1.38752	0.858618	1.41794	0.308886
Gmr#GmA0000014022	ENSGMOG00000014022		EOG7C5F0Z	FAM133 [Salmo salar]	1.69938		1.06565	1.14084	1.2199	0.696039	0.865942	0.431119	0.789461	-0.351826	-0.161139	-0.581431	-0.697845	Prezygotic	sgm-	1.38251	1.01893	0.695507	-0.44806
Gmr#S55467557	S55467557			Unknown	0.831733	1.70034	1.61196	1.67767	1.74329	1.85964	1.62571	1.7864	2.06613	-0.240768	0.0760942	0.286866	0.451832	Prezygotic	sgm-	1.38134	1.7602	1.82608	0.143506
Gmr#S41389635	S41389635			bromodomain containing 2 [Salmo salar]	2.86485	1.05704	0.21791	0.74855	2.4633	-0.350739	1.56122	2.03685	1.91378	0.386337	0.304104	0.261777	-0.29487	Prezygotic	sgm-	1.37993	0.953704	1.83728	0.164337
Gmr#F20B2PE01EGHRL				Unknown	0.634356	1.90897	1.59541	2.12847	2.12674	1.00615	1.1981	1.40977	1.36752	-0.0996768		-1.06659	-0.551728	Prezygotic	sgm-	1.37958	1.75379	1.32513	-0.572665
Gmr#GmA0000018436	ENSGMOG00000018436		EOG7X98ZN	reverse transcriptase-like protein [Salmo salar]	0.78442	1.88594	1.45921	0.47616	2.31613	1.40509	1.28963	1.52234	1.94196	0.844068	0.196085	0.0418278	-0.687848	Prezygotic	sgm-	1.37652	1.39913	1.58464	0.0985332
Gmr#F20B2PE01BOAYP				Unknown	1.01347	1.61493	1.50087	1.40573	1.4131	1.62129	1.09458	1.18763	1.28003	0.796209	0.521582	-0.0616953	0.206743	Prezygotic	sgm-	1.37642	1.48004	1.18741	0.36571
[truncated: 1,837 more rows]
